# Supplementary material for: Catalytic asymmetric functionalization and dearomatization of thiophenes
Source: Chem Sci. 2024 Aug 2;15(35):14295–303. doi: 10.1039/d4sc03530e (PMC11325187; doi:10.1039/d4sc03530e)
Supplement: SC-015-D4SC03530E-s002 [file SC-015-D4SC03530E-s002.cif]

# Supplementary Information (SI) for Chemical Science.
# This journal is © The Royal Society of Chemistry 2024

####################################################################### 
# 
# This file contains crystal structure data downloaded from the 
# Cambridge Structural Database (CSD) hosted by the Cambridge 
# Crystallographic Data Centre (CCDC).
# 
# Full information about CCDC data access policies and citation 
# guidelines are available at http://www.ccdc.cam.ac.uk/access/V1 
# 
# Audit and citation data items may have been added by the CCDC. 
# Please retain this information to preserve the provenance of 
# this file and to allow appropriate attribution of the data. 
# 
#######################################################################

data_20201230-yanhl-pl-zza-53
_database_code_depnum_ccdc_archive 'CCDC 2203132'
loop_
_audit_author_name
_audit_author_address
'Xiangnan Gong'
;Chongqing University
China
;
_audit_update_record             
;
2022-08-23 deposited with the CCDC.	2024-07-30 downloaded from the CCDC.
;
_audit_creation_date             2020-12-30
_audit_creation_method           
;
Olex2 1.3
(compiled 2020.11.12 svn.r5f609507 for OlexSys, GUI svn.r6226)
;
_shelx_SHELXL_version_number     2018/3
_chemical_name_common            ?
_chemical_name_systematic        ?
_chemical_formula_moiety         'C22 H12 Br2 O S'
_chemical_formula_sum            'C22 H12 Br2 O S'
_chemical_formula_weight         484.20
_chemical_absolute_configuration ad
_chemical_melting_point          ?
loop_
_atom_type_symbol
_atom_type_description
_atom_type_scat_dispersion_real
_atom_type_scat_dispersion_imag
_atom_type_scat_source
C C 0.0033 0.0016 'International Tables Vol C Tables 4.2.6.8 and 6.1.1.4'
H H 0.0000 0.0000 'International Tables Vol C Tables 4.2.6.8 and 6.1.1.4'
Br Br -0.2901 2.4595 'International Tables Vol C Tables 4.2.6.8 and 6.1.1.4'
O O 0.0106 0.0060 'International Tables Vol C Tables 4.2.6.8 and 6.1.1.4'
S S 0.1246 0.1234 'International Tables Vol C Tables 4.2.6.8 and 6.1.1.4'

_shelx_space_group_comment       
;
The symmetry employed for this shelxl refinement is uniquely defined
by the following loop, which should always be used as a source of
symmetry information in preference to the above space-group names.
They are only intended as comments.
;
_space_group_crystal_system      orthorhombic
_space_group_IT_number           19
_space_group_name_H-M_alt        'P 21 21 21'
_space_group_name_Hall           'P 2ac 2ab'
loop_
_space_group_symop_operation_xyz
'x, y, z'
'-x+1/2, -y, z+1/2'
'-x, y+1/2, -z+1/2'
'x+1/2, -y+1/2, -z'

_cell_length_a                   8.0277(5)
_cell_length_b                   10.4982(4)
_cell_length_c                   22.0586(11)
_cell_angle_alpha                90
_cell_angle_beta                 90
_cell_angle_gamma                90
_cell_volume                     1859.02(16)
_cell_formula_units_Z            4
_cell_measurement_reflns_used    1905
_cell_measurement_temperature    295
_cell_measurement_theta_min      3.8790
_cell_measurement_theta_max      25.1730
_shelx_estimated_absorpt_T_max   ?
_shelx_estimated_absorpt_T_min   ?
_exptl_absorpt_coefficient_mu    4.481
_exptl_absorpt_correction_T_min  0.62092
_exptl_absorpt_correction_T_max  1.00000
_exptl_absorpt_correction_type   multi-scan
_exptl_absorpt_process_details   
;
CrysAlisPro 1.171.39.46e (Rigaku Oxford Diffraction, 2018)
Empirical absorption correction using spherical harmonics,
 implemented in SCALE3 ABSPACK scaling algorithm.
;
_exptl_absorpt_special_details   ?
_exptl_crystal_colour            colorless
_exptl_crystal_density_diffrn    1.730
_exptl_crystal_density_meas      ?
_exptl_crystal_density_method    ?
_exptl_crystal_description       block
_exptl_crystal_F_000             952
_exptl_crystal_size_max          0.28
_exptl_crystal_size_mid          0.27
_exptl_crystal_size_min          0.27
_exptl_transmission_factor_max   ?
_exptl_transmission_factor_min   ?
_diffrn_reflns_av_R_equivalents  0.0374
_diffrn_reflns_av_unetI/netI     0.0728
_diffrn_reflns_Laue_measured_fraction_full 0.997
_diffrn_reflns_Laue_measured_fraction_max 0.889
_diffrn_reflns_limit_h_max       9
_diffrn_reflns_limit_h_min       -10
_diffrn_reflns_limit_k_max       14
_diffrn_reflns_limit_k_min       -13
_diffrn_reflns_limit_l_max       16
_diffrn_reflns_limit_l_min       -30
_diffrn_reflns_number            7547
_diffrn_reflns_point_group_measured_fraction_full 0.998
_diffrn_reflns_point_group_measured_fraction_max 0.849
_diffrn_reflns_theta_full        26.000
_diffrn_reflns_theta_max         29.111
_diffrn_reflns_theta_min         3.383
_diffrn_ambient_temperature      295
_diffrn_detector_area_resol_mean 16.0892
_diffrn_measured_fraction_theta_full 0.997
_diffrn_measured_fraction_theta_max 0.889
_diffrn_measurement_device_type  'SuperNova, Single source at offset/far, Eos'
_diffrn_measurement_method       '\w scans'
_diffrn_radiation_type           MoK\a
_diffrn_radiation_wavelength     0.71073
_diffrn_source                   'micro-focus sealed X-ray tube'
_reflns_Friedel_coverage         0.676
_reflns_Friedel_fraction_full    0.999
_reflns_Friedel_fraction_max     0.797
_reflns_number_gt                3101
_reflns_number_total             4232
_reflns_special_details          
;
 Reflections were merged by SHELXL according to the crystal
 class for the calculation of statistics and refinement.
 
 _reflns_Friedel_fraction is defined as the number of unique
 Friedel pairs measured divided by the number that would be
 possible theoretically, ignoring centric projections and
 systematic absences.
;
_reflns_threshold_expression     'I > 2\s(I)'
_computing_cell_refinement       ?
_computing_data_collection       ?
_computing_data_reduction        ?
_computing_molecular_graphics    'Olex2 1.3 (Dolomanov et al., 2009)'
_computing_publication_material  'Olex2 1.3 (Dolomanov et al., 2009)'
_computing_structure_refinement  'SHELXL 2018/3 (Sheldrick, 2015)'
_computing_structure_solution    'SHELXT 2014/5 (Sheldrick, 2014)'
_refine_diff_density_max         0.593
_refine_diff_density_min         -0.710
_refine_diff_density_rms         0.097
_refine_ls_abs_structure_details 
;
 Flack x determined using 950 quotients [(I+)-(I-)]/[(I+)+(I-)]
 (Parsons, Flack and Wagner, Acta Cryst. B69 (2013) 249-259).
;
_refine_ls_abs_structure_Flack   0.000(11)
_refine_ls_extinction_coef       .
_refine_ls_extinction_method     none
_refine_ls_goodness_of_fit_ref   1.071
_refine_ls_hydrogen_treatment    constr
_refine_ls_matrix_type           full
_refine_ls_number_parameters     235
_refine_ls_number_reflns         4232
_refine_ls_number_restraints     0
_refine_ls_R_factor_all          0.0856
_refine_ls_R_factor_gt           0.0529
_refine_ls_restrained_S_all      1.071
_refine_ls_shift/su_max          0.001
_refine_ls_shift/su_mean         0.000
_refine_ls_structure_factor_coef Fsqd
_refine_ls_weighting_details     
'w=1/[\s^2^(Fo^2^)+(0.0413P)^2^+1.5979P] where P=(Fo^2^+2Fc^2^)/3'
_refine_ls_weighting_scheme      calc
_refine_ls_wR_factor_gt          0.1060
_refine_ls_wR_factor_ref         0.1236
_refine_special_details          ?
_olex2_refinement_description    
;
1. Fixed Uiso
 At 1.2 times of:
  All C(H) groups
2.a Ternary CH refined with riding coordinates:
 C20(H20)
2.b Aromatic/amide H refined with riding coordinates:
 C2(H2), C17(H17), C16(H16), C15(H15), C21(H21), C22(H22), C8(H8), C7(H7),
 C14(H14), C4(H4), C5(H5)
;
_atom_sites_solution_hydrogens   geom
_atom_sites_solution_primary     dual
_atom_sites_solution_secondary   ?
loop_
_atom_site_label
_atom_site_type_symbol
_atom_site_fract_x
_atom_site_fract_y
_atom_site_fract_z
_atom_site_U_iso_or_equiv
_atom_site_adp_type
_atom_site_occupancy
_atom_site_site_symmetry_order
_atom_site_calc_flag
_atom_site_refinement_flags_posn
_atom_site_refinement_flags_adp
_atom_site_refinement_flags_occupancy
_atom_site_disorder_assembly
_atom_site_disorder_group
Br1 Br 1.02927(12) 0.37158(9) 0.69086(5) 0.0472(3) Uani 1 1 d . . . . .
Br2 Br 0.69736(16) 0.70710(9) 0.56885(6) 0.0627(4) Uani 1 1 d . . . . .
S1 S 0.4115(3) 0.1897(2) 0.71069(11) 0.0441(6) Uani 1 1 d . . . . .
O1 O 0.7004(10) -0.0178(5) 0.6255(3) 0.0495(18) Uani 1 1 d . . . . .
C10 C 0.7131(11) 0.2068(7) 0.6095(3) 0.0336(19) Uani 1 1 d . . . . .
C18 C 0.6959(10) 0.1368(7) 0.7745(3) 0.0286(17) Uani 1 1 d . . . . .
C13 C 0.8315(11) 0.2167(7) 0.7740(3) 0.0306(18) Uani 1 1 d . . . . .
C12 C 0.8537(10) 0.2633(7) 0.7113(3) 0.0302(18) Uani 1 1 d . . . . .
C9 C 0.6901(13) 0.0865(8) 0.5873(4) 0.041(2) Uani 1 1 d . . . . .
C1 C 0.7018(12) 0.3128(7) 0.5679(4) 0.037(2) Uani 1 1 d . . . . .
C19 C 0.6261(10) 0.1291(7) 0.7114(3) 0.0307(17) Uani 1 1 d . . . . .
C2 C 0.7119(12) 0.4404(7) 0.5858(4) 0.037(2) Uani 1 1 d . . . . .
H2 H 0.729026 0.460924 0.626362 0.045 Uiso 1 1 calc R U . . .
C11 C 0.7388(10) 0.2137(6) 0.6746(3) 0.0275(17) Uani 1 1 d . . . . .
C17 C 0.6433(12) 0.0794(8) 0.8272(4) 0.040(2) Uani 1 1 d . . . . .
H17 H 0.552554 0.024328 0.826793 0.047 Uiso 1 1 calc R U . . .
C20 C 0.6218(11) -0.0096(7) 0.6829(4) 0.037(2) Uani 1 1 d . . . . .
H20 H 0.678301 -0.068046 0.710745 0.045 Uiso 1 1 calc R U . . .
C16 C 0.7253(14) 0.1038(9) 0.8803(4) 0.048(3) Uani 1 1 d . . . . .
H16 H 0.688667 0.067619 0.916358 0.058 Uiso 1 1 calc R U . . .
C15 C 0.8628(14) 0.1825(9) 0.8799(4) 0.050(3) Uani 1 1 d . . . . .
H15 H 0.920465 0.196565 0.915830 0.061 Uiso 1 1 calc R U . . .
C21 C 0.4419(15) -0.0471(9) 0.6791(4) 0.054(3) Uani 1 1 d . . . . .
H21 H 0.409966 -0.129630 0.669073 0.065 Uiso 1 1 calc R U . . .
C3 C 0.6963(15) 0.5354(8) 0.5431(4) 0.050(3) Uani 1 1 d . . . . .
C22 C 0.3344(14) 0.0398(9) 0.6903(4) 0.053(2) Uani 1 1 d . . . . .
H22 H 0.220577 0.023943 0.687771 0.064 Uiso 1 1 calc R U . . .
C6 C 0.6746(16) 0.2843(9) 0.5045(4) 0.054(3) Uani 1 1 d . . . . .
C8 C 0.6614(18) 0.0601(9) 0.5254(4) 0.062(3) Uani 1 1 d . . . . .
H8 H 0.644196 -0.022967 0.512134 0.075 Uiso 1 1 calc R U . . .
C7 C 0.6595(18) 0.1561(9) 0.4867(4) 0.066(4) Uani 1 1 d . . . . .
H7 H 0.647628 0.138044 0.445662 0.080 Uiso 1 1 calc R U . . .
C14 C 0.9175(13) 0.2419(8) 0.8266(4) 0.044(2) Uani 1 1 d . . . . .
H14 H 1.008817 0.296347 0.826795 0.053 Uiso 1 1 calc R U . . .
C4 C 0.6769(18) 0.5096(9) 0.4830(4) 0.069(4) Uani 1 1 d . . . . .
H4 H 0.669213 0.575324 0.454878 0.083 Uiso 1 1 calc R U . . .
C5 C 0.669(2) 0.3864(10) 0.4651(5) 0.087(5) Uani 1 1 d . . . . .
H5 H 0.659429 0.369568 0.423852 0.104 Uiso 1 1 calc R U . . .

loop_
_atom_site_aniso_label
_atom_site_aniso_U_11
_atom_site_aniso_U_22
_atom_site_aniso_U_33
_atom_site_aniso_U_23
_atom_site_aniso_U_13
_atom_site_aniso_U_12
Br1 0.0389(5) 0.0478(5) 0.0550(5) 0.0054(5) 0.0012(5) -0.0140(4)
Br2 0.0764(8) 0.0325(4) 0.0792(8) 0.0092(5) -0.0024(7) 0.0044(5)
S1 0.0309(11) 0.0432(12) 0.0583(15) 0.0047(11) -0.0004(11) 0.0025(10)
O1 0.087(5) 0.023(3) 0.038(3) -0.002(3) 0.015(4) 0.004(3)
C10 0.047(5) 0.027(4) 0.027(4) 0.003(4) 0.004(4) 0.003(4)
C18 0.036(4) 0.024(3) 0.026(4) 0.005(3) 0.005(3) 0.010(4)
C13 0.034(5) 0.025(4) 0.032(4) -0.005(3) -0.004(4) 0.002(4)
C12 0.029(4) 0.026(4) 0.035(4) -0.002(3) 0.004(4) 0.002(3)
C9 0.052(6) 0.032(4) 0.039(5) -0.007(4) 0.007(5) -0.002(4)
C1 0.049(6) 0.027(4) 0.036(5) 0.002(4) 0.002(4) 0.000(4)
C19 0.038(5) 0.022(3) 0.032(4) 0.002(4) 0.002(3) -0.001(3)
C2 0.039(5) 0.030(4) 0.043(5) 0.001(4) 0.002(4) 0.003(4)
C11 0.035(4) 0.015(3) 0.032(4) -0.002(3) 0.002(3) 0.004(3)
C17 0.044(6) 0.035(4) 0.040(5) 0.002(4) 0.006(4) 0.005(4)
C20 0.050(6) 0.020(4) 0.041(5) 0.000(4) -0.001(4) -0.002(3)
C16 0.059(7) 0.050(5) 0.035(5) 0.008(4) 0.009(5) 0.016(5)
C15 0.061(7) 0.056(6) 0.034(5) -0.008(5) -0.009(5) 0.026(5)
C21 0.071(8) 0.034(5) 0.058(7) -0.003(5) -0.002(6) -0.023(5)
C3 0.069(7) 0.028(4) 0.051(6) 0.007(4) -0.001(5) 0.003(5)
C22 0.048(6) 0.054(6) 0.057(6) 0.010(5) -0.004(6) -0.021(5)
C6 0.088(9) 0.046(5) 0.028(5) 0.007(5) -0.001(5) 0.006(6)
C8 0.120(11) 0.038(5) 0.029(5) -0.010(4) 0.001(6) -0.002(6)
C7 0.117(11) 0.050(6) 0.032(5) -0.015(5) -0.004(6) 0.002(7)
C14 0.042(5) 0.043(5) 0.047(6) -0.004(4) -0.002(4) 0.006(4)
C4 0.122(11) 0.044(5) 0.043(6) 0.021(5) -0.002(7) 0.005(7)
C5 0.166(15) 0.064(7) 0.031(5) 0.002(5) -0.010(7) 0.021(9)

_geom_special_details            
;
 All esds (except the esd in the dihedral angle between two l.s. planes)
 are estimated using the full covariance matrix.  The cell esds are taken
 into account individually in the estimation of esds in distances, angles
 and torsion angles; correlations between esds in cell parameters are only
 used when they are defined by crystal symmetry.  An approximate (isotropic)
 treatment of cell esds is used for estimating esds involving l.s. planes.
;
loop_
_geom_bond_atom_site_label_1
_geom_bond_atom_site_label_2
_geom_bond_distance
_geom_bond_site_symmetry_2
_geom_bond_publ_flag
Br1 C12 1.866(8) . ?
Br2 C3 1.890(8) . ?
S1 C19 1.836(8) . ?
S1 C22 1.750(9) . ?
O1 C9 1.384(10) . ?
O1 C20 1.417(10) . ?
C10 C9 1.367(10) . ?
C10 C1 1.446(10) . ?
C10 C11 1.451(10) . ?
C18 C13 1.374(11) . ?
C18 C19 1.503(10) . ?
C18 C17 1.377(10) . ?
C13 C12 1.477(11) . ?
C13 C14 1.376(11) . ?
C12 C11 1.334(11) . ?
C9 C8 1.413(12) . ?
C1 C2 1.398(10) . ?
C1 C6 1.448(12) . ?
C19 C11 1.506(10) . ?
C19 C20 1.587(10) . ?
C2 H2 0.9300 . ?
C2 C3 1.378(11) . ?
C17 H17 0.9300 . ?
C17 C16 1.366(13) . ?
C20 H20 0.9800 . ?
C20 C21 1.499(13) . ?
C16 H16 0.9300 . ?
C16 C15 1.378(14) . ?
C15 H15 0.9300 . ?
C15 C14 1.401(13) . ?
C21 H21 0.9300 . ?
C21 C22 1.280(14) . ?
C3 C4 1.362(13) . ?
C22 H22 0.9300 . ?
C6 C7 1.407(12) . ?
C6 C5 1.380(13) . ?
C8 H8 0.9300 . ?
C8 C7 1.320(12) . ?
C7 H7 0.9300 . ?
C14 H14 0.9300 . ?
C4 H4 0.9300 . ?
C4 C5 1.355(14) . ?
C5 H5 0.9300 . ?

loop_
_geom_angle_atom_site_label_1
_geom_angle_atom_site_label_2
_geom_angle_atom_site_label_3
_geom_angle
_geom_angle_site_symmetry_1
_geom_angle_site_symmetry_3
_geom_angle_publ_flag
C22 S1 C19 91.3(5) . . ?
C9 O1 C20 118.0(6) . . ?
C9 C10 C1 118.4(7) . . ?
C9 C10 C11 114.8(7) . . ?
C1 C10 C11 126.7(7) . . ?
C13 C18 C19 108.7(6) . . ?
C13 C18 C17 121.1(8) . . ?
C17 C18 C19 130.1(8) . . ?
C18 C13 C12 107.7(7) . . ?
C18 C13 C14 120.5(8) . . ?
C14 C13 C12 131.7(8) . . ?
C13 C12 Br1 121.3(6) . . ?
C11 C12 Br1 127.8(6) . . ?
C11 C12 C13 110.9(7) . . ?
O1 C9 C8 116.3(7) . . ?
C10 C9 O1 120.3(7) . . ?
C10 C9 C8 123.3(8) . . ?
C10 C1 C6 117.6(7) . . ?
C2 C1 C10 123.6(8) . . ?
C2 C1 C6 118.7(7) . . ?
C18 C19 S1 109.8(5) . . ?
C18 C19 C11 104.1(6) . . ?
C18 C19 C20 115.1(6) . . ?
C11 C19 S1 110.8(5) . . ?
C11 C19 C20 109.9(6) . . ?
C20 C19 S1 107.1(5) . . ?
C1 C2 H2 120.2 . . ?
C3 C2 C1 119.6(8) . . ?
C3 C2 H2 120.2 . . ?
C10 C11 C19 114.7(7) . . ?
C12 C11 C10 136.0(8) . . ?
C12 C11 C19 108.5(6) . . ?
C18 C17 H17 120.2 . . ?
C16 C17 C18 119.6(9) . . ?
C16 C17 H17 120.2 . . ?
O1 C20 C19 113.6(6) . . ?
O1 C20 H20 108.4 . . ?
O1 C20 C21 111.3(7) . . ?
C19 C20 H20 108.4 . . ?
C21 C20 C19 106.5(7) . . ?
C21 C20 H20 108.4 . . ?
C17 C16 H16 120.2 . . ?
C17 C16 C15 119.5(9) . . ?
C15 C16 H16 120.2 . . ?
C16 C15 H15 119.2 . . ?
C16 C15 C14 121.5(9) . . ?
C14 C15 H15 119.2 . . ?
C20 C21 H21 121.6 . . ?
C22 C21 C20 116.8(8) . . ?
C22 C21 H21 121.6 . . ?
C2 C3 Br2 119.0(7) . . ?
C4 C3 Br2 118.8(7) . . ?
C4 C3 C2 122.2(8) . . ?
S1 C22 H22 121.6 . . ?
C21 C22 S1 116.9(8) . . ?
C21 C22 H22 121.6 . . ?
C7 C6 C1 118.7(8) . . ?
C5 C6 C1 116.9(8) . . ?
C5 C6 C7 124.4(9) . . ?
C9 C8 H8 120.8 . . ?
C7 C8 C9 118.5(8) . . ?
C7 C8 H8 120.8 . . ?
C6 C7 H7 118.3 . . ?
C8 C7 C6 123.3(9) . . ?
C8 C7 H7 118.3 . . ?
C13 C14 C15 117.7(9) . . ?
C13 C14 H14 121.1 . . ?
C15 C14 H14 121.1 . . ?
C3 C4 H4 120.7 . . ?
C5 C4 C3 118.6(9) . . ?
C5 C4 H4 120.7 . . ?
C6 C5 H5 118.1 . . ?
C4 C5 C6 123.8(9) . . ?
C4 C5 H5 118.1 . . ?

loop_
_geom_torsion_atom_site_label_1
_geom_torsion_atom_site_label_2
_geom_torsion_atom_site_label_3
_geom_torsion_atom_site_label_4
_geom_torsion
_geom_torsion_site_symmetry_1
_geom_torsion_site_symmetry_2
_geom_torsion_site_symmetry_3
_geom_torsion_site_symmetry_4
_geom_torsion_publ_flag
Br1 C12 C11 C10 9.4(13) . . . . ?
Br1 C12 C11 C19 178.3(5) . . . . ?
Br2 C3 C4 C5 -177.2(12) . . . . ?
S1 C19 C11 C10 -71.2(7) . . . . ?
S1 C19 C11 C12 117.2(6) . . . . ?
S1 C19 C20 O1 111.0(7) . . . . ?
S1 C19 C20 C21 -11.9(8) . . . . ?
O1 C9 C8 C7 -176.4(11) . . . . ?
O1 C20 C21 C22 -115.1(10) . . . . ?
C10 C9 C8 C7 1(2) . . . . ?
C10 C1 C2 C3 -178.7(10) . . . . ?
C10 C1 C6 C7 0.4(17) . . . . ?
C10 C1 C6 C5 -178.1(12) . . . . ?
C18 C13 C12 Br1 -178.3(5) . . . . ?
C18 C13 C12 C11 -0.7(9) . . . . ?
C18 C13 C14 C15 0.5(12) . . . . ?
C18 C19 C11 C10 170.7(6) . . . . ?
C18 C19 C11 C12 -0.8(8) . . . . ?
C18 C19 C20 O1 -126.6(7) . . . . ?
C18 C19 C20 C21 110.5(8) . . . . ?
C18 C17 C16 C15 -2.0(13) . . . . ?
C13 C18 C19 S1 -118.3(6) . . . . ?
C13 C18 C19 C11 0.4(8) . . . . ?
C13 C18 C19 C20 120.7(7) . . . . ?
C13 C18 C17 C16 1.1(13) . . . . ?
C13 C12 C11 C10 -168.0(8) . . . . ?
C13 C12 C11 C19 0.9(9) . . . . ?
C12 C13 C14 C15 179.2(8) . . . . ?
C9 O1 C20 C19 -34.0(11) . . . . ?
C9 O1 C20 C21 86.2(9) . . . . ?
C9 C10 C1 C2 175.6(10) . . . . ?
C9 C10 C1 C6 -2.9(14) . . . . ?
C9 C10 C11 C12 125.9(10) . . . . ?
C9 C10 C11 C19 -42.5(11) . . . . ?
C9 C8 C7 C6 -4(2) . . . . ?
C1 C10 C9 O1 179.8(9) . . . . ?
C1 C10 C9 C8 2.2(16) . . . . ?
C1 C10 C11 C12 -57.3(14) . . . . ?
C1 C10 C11 C19 134.3(9) . . . . ?
C1 C2 C3 Br2 176.4(8) . . . . ?
C1 C2 C3 C4 -2.3(18) . . . . ?
C1 C6 C7 C8 3(2) . . . . ?
C1 C6 C5 C4 -4(2) . . . . ?
C19 S1 C22 C21 -5.3(9) . . . . ?
C19 C18 C13 C12 0.1(8) . . . . ?
C19 C18 C13 C14 179.1(7) . . . . ?
C19 C18 C17 C16 -178.2(8) . . . . ?
C19 C20 C21 C22 9.2(12) . . . . ?
C2 C1 C6 C7 -178.2(11) . . . . ?
C2 C1 C6 C5 3.3(17) . . . . ?
C2 C3 C4 C5 1(2) . . . . ?
C11 C10 C9 O1 -3.2(14) . . . . ?
C11 C10 C9 C8 179.3(10) . . . . ?
C11 C10 C1 C2 -1.1(15) . . . . ?
C11 C10 C1 C6 -179.6(10) . . . . ?
C11 C19 C20 O1 -9.5(10) . . . . ?
C11 C19 C20 C21 -132.3(7) . . . . ?
C17 C18 C13 C12 -179.3(7) . . . . ?
C17 C18 C13 C14 -0.4(12) . . . . ?
C17 C18 C19 S1 61.1(10) . . . . ?
C17 C18 C19 C11 179.8(8) . . . . ?
C17 C18 C19 C20 -59.9(11) . . . . ?
C17 C16 C15 C14 2.2(13) . . . . ?
C20 O1 C9 C10 43.6(13) . . . . ?
C20 O1 C9 C8 -138.7(10) . . . . ?
C20 C19 C11 C10 46.9(9) . . . . ?
C20 C19 C11 C12 -124.6(7) . . . . ?
C20 C21 C22 S1 -1.8(13) . . . . ?
C16 C15 C14 C13 -1.4(13) . . . . ?
C3 C4 C5 C6 2(3) . . . . ?
C22 S1 C19 C18 -115.9(6) . . . . ?
C22 S1 C19 C11 129.6(6) . . . . ?
C22 S1 C19 C20 9.8(6) . . . . ?
C6 C1 C2 C3 -0.1(16) . . . . ?
C7 C6 C5 C4 177.2(15) . . . . ?
C14 C13 C12 Br1 3.0(13) . . . . ?
C14 C13 C12 C11 -179.4(8) . . . . ?
C5 C6 C7 C8 -178.4(15) . . . . ?

_shelx_res_file                  
;
TITL 20201230-yanhl-pl-zza-53_a.res in P2(1)2(1)2(1)
    20201230-yanhl-pl-zza-53.res
    created by SHELXL-2018/3 at 20:11:43 on 30-Dec-2020
REM Old TITL 20201230-Yan HL-PL-ZZA-53 in P212121 #19
REM SHELXT solution in P2(1)2(1)2(1)
REM R1 0.133, Rweak 0.070, Alpha 0.006, Orientation as input
REM Flack x = 0.040 ( 0.010 ) from Parsons' quotients
REM Formula found by SHELXT: C22 O S Br2
CELL 0.71073 8.027664 10.498238 22.058604 90 90 90
ZERR 4 0.00049 0.000374 0.001126 0 0 0
LATT -1
SYMM 0.5-X,-Y,0.5+Z
SYMM -X,0.5+Y,0.5-Z
SYMM 0.5+X,0.5-Y,-Z
SFAC C H Br O S
UNIT 88 48 8 4 4

L.S. 30
PLAN  1
TEMP 21.85
CONF
BOND $H
LIST 6
MORE -1
fmap 2
acta 52
REM <olex2.extras>
REM <HklSrc "%.\\20201230-Yan%20HL-PL-ZZA-53.hkl">
REM </olex2.extras>

WGHT    0.041300    1.597900
FVAR       0.45303
BR1   3    1.029267    0.371583    0.690855    11.00000    0.03888    0.04784 =
         0.05500    0.00537    0.00119   -0.01399
BR2   3    0.697357    0.707104    0.568847    11.00000    0.07642    0.03254 =
         0.07918    0.00920   -0.00238    0.00442
S1    5    0.411506    0.189690    0.710686    11.00000    0.03088    0.04321 =
         0.05831    0.00472   -0.00041    0.00251
O1    4    0.700392   -0.017759    0.625512    11.00000    0.08708    0.02314 =
         0.03834   -0.00240    0.01525    0.00378
C10   1    0.713107    0.206758    0.609525    11.00000    0.04683    0.02745 =
         0.02654    0.00296    0.00360    0.00321
C18   1    0.695929    0.136834    0.774490    11.00000    0.03624    0.02379 =
         0.02586    0.00454    0.00477    0.00987
C13   1    0.831461    0.216727    0.774015    11.00000    0.03441    0.02481 =
         0.03245   -0.00512   -0.00406    0.00229
C12   1    0.853669    0.263310    0.711347    11.00000    0.02941    0.02602 =
         0.03525   -0.00209    0.00413    0.00247
C9    1    0.690082    0.086496    0.587322    11.00000    0.05174    0.03194 =
         0.03947   -0.00685    0.00707   -0.00180
C1    1    0.701758    0.312817    0.567907    11.00000    0.04891    0.02702 =
         0.03561    0.00232    0.00205   -0.00023
C19   1    0.626052    0.129146    0.711399    11.00000    0.03789    0.02231 =
         0.03193    0.00183    0.00175   -0.00086
C2    1    0.711877    0.440360    0.585831    11.00000    0.03926    0.02989 =
         0.04257    0.00120    0.00165    0.00289
AFIX  43
H2    2    0.729026    0.460924    0.626362    11.00000   -1.20000
AFIX   0
C11   1    0.738812    0.213708    0.674559    11.00000    0.03491    0.01528 =
         0.03232   -0.00218    0.00231    0.00399
C17   1    0.643301    0.079387    0.827247    11.00000    0.04398    0.03504 =
         0.03952    0.00245    0.00629    0.00459
AFIX  43
H17   2    0.552554    0.024328    0.826793    11.00000   -1.20000
AFIX   0
C20   1    0.621788   -0.009581    0.682878    11.00000    0.05033    0.01985 =
         0.04127    0.00004   -0.00072   -0.00180
AFIX  13
H20   2    0.678301   -0.068046    0.710745    11.00000   -1.20000
AFIX   0
C16   1    0.725320    0.103832    0.880268    11.00000    0.05908    0.05043 =
         0.03526    0.00797    0.00904    0.01589
AFIX  43
H16   2    0.688667    0.067619    0.916358    11.00000   -1.20000
AFIX   0
C15   1    0.862753    0.182532    0.879889    11.00000    0.06125    0.05648 =
         0.03358   -0.00792   -0.00854    0.02633
AFIX  43
H15   2    0.920465    0.196565    0.915830    11.00000   -1.20000
AFIX   0
C21   1    0.441905   -0.047123    0.679098    11.00000    0.07139    0.03353 =
         0.05846   -0.00321   -0.00151   -0.02258
AFIX  43
H21   2    0.409966   -0.129630    0.669073    11.00000   -1.20000
AFIX   0
C3    1    0.696307    0.535374    0.543132    11.00000    0.06892    0.02821 =
         0.05145    0.00653   -0.00095    0.00329
C22   1    0.334352    0.039753    0.690320    11.00000    0.04834    0.05392 =
         0.05665    0.00965   -0.00362   -0.02055
AFIX  43
H22   2    0.220577    0.023943    0.687771    11.00000   -1.20000
AFIX   0
C6    1    0.674571    0.284291    0.504452    11.00000    0.08804    0.04603 =
         0.02820    0.00695   -0.00087    0.00633
C8    1    0.661375    0.060111    0.525366    11.00000    0.12030    0.03827 =
         0.02888   -0.00956    0.00085   -0.00194
AFIX  43
H8    2    0.644196   -0.022967    0.512134    11.00000   -1.20000
AFIX   0
C7    1    0.659507    0.156092    0.486711    11.00000    0.11688    0.04975 =
         0.03245   -0.01470   -0.00386    0.00213
AFIX  43
H7    2    0.647628    0.138044    0.445662    11.00000   -1.20000
AFIX   0
C14   1    0.917481    0.241853    0.826616    11.00000    0.04168    0.04269 =
         0.04723   -0.00356   -0.00175    0.00566
AFIX  43
H14   2    1.008817    0.296347    0.826795    11.00000   -1.20000
AFIX   0
C4    1    0.676914    0.509635    0.483025    11.00000    0.12171    0.04381 =
         0.04280    0.02150   -0.00188    0.00490
AFIX  43
H4    2    0.669213    0.575324    0.454878    11.00000   -1.20000
AFIX   0
C5    1    0.669077    0.386377    0.465097    11.00000    0.16553    0.06361 =
         0.03054    0.00177   -0.00982    0.02094
AFIX  43
H5    2    0.659429    0.369568    0.423852    11.00000   -1.20000
AFIX   0
HKLF 4


REM  20201230-yanhl-pl-zza-53_a.res in P2(1)2(1)2(1)
REM wR2 = 0.1236, GooF = S = 1.071, Restrained GooF = 1.071 for all data
REM R1 = 0.0529 for 3101 Fo > 4sig(Fo) and 0.0856 for all 4232 data
REM 235 parameters refined using 0 restraints

END

WGHT      0.0413      1.5980

REM Highest difference peak  0.593,  deepest hole -0.710,  1-sigma level  0.097
Q1    1   1.0242  0.4192  0.6669  11.00000  0.05    0.59
;
_shelx_res_checksum              17984
_shelx_hkl_file                  
;
   0   0  -4  243.21   10.68
   0   0   4  248.49    9.48
   0   0   4  232.93   10.95
   0   0  -4  249.70    9.31
   0   0  -5    7.41    2.10
   0   0  -5    3.50    2.24
   0   0   5    4.70    1.76
   0   0   5    5.89    2.27
   0   0   6  324.10   13.27
   0   0   6  324.96   15.73
   0   0  -6  350.13   15.59
   0   0  -6  338.17   13.27
   0   0  -7   10.69    5.30
   0   0   7    5.04    2.25
   0   0   7    5.55    2.62
   0   0  -7    6.91    3.12
   0   0   8 9948.17  175.42
   0   0  -8 9999.00  181.01
   0   0  -8 9857.88  174.54
   0   0   8 9713.51  182.61
   0   0   9    5.82    3.01
   0   0   9    4.12    2.52
   0   0  -9   15.69    6.00
   0   0  -9    9.53    4.09
   0   0  10 3964.30   84.29
   0   0 -10 3977.11   90.32
   0   0 -11   12.85    6.53
   0   0  11    6.18    2.82
   0   0 -12  151.75   14.39
   0   0  12  151.30   12.54
   0   0 -13   -3.01    5.64
   0   0  13    2.64    2.37
   0   0 -14   85.33   12.30
   0   0 -15    5.53    6.25
   0   0 -16 1039.65   45.60
   0   0 -17   14.37    7.75
   0   0 -18   37.76   10.04
   0   0 -19   14.80    7.41
   0   0 -20  286.32   26.52
   0   0 -21    5.81    9.00
   0   0 -22   23.37    9.42
   0   0 -23   11.94    8.45
   0   0 -24   40.53   13.24
   0   0 -25   10.84   10.02
   0   0 -26   33.14   12.80
   0   0 -27    4.39    8.55
   0   0 -28   12.74   12.02
   0   0 -29   16.72   11.59
   0  -1   3 1064.07   22.98
   0   1   3 1110.35   27.69
   0  -1  -4   32.10    4.35
   0   1   4   33.39    4.21
   0   1  -4   33.63    3.50
   0  -1  -4   47.69    4.96
   0  -1   4   38.11    3.59
   0   1   4   40.92    5.01
   0  -1  -5 9006.49  157.04
   0   1  -5 8683.14  151.24
   0  -1   5 8442.91  151.53
   0   1   5 8810.61  155.81
   0   1   5 8672.02  157.75
   0  -1  -5 8898.86  155.46
   0   1   6  106.58    8.87
   0  -1   6  127.28    6.01
   0   1  -6  131.79    8.86
   0  -1  -6  103.75    9.19
   0  -1   6  113.45    8.11
   0  -1  -6  108.06    8.95
   0   1   6  118.44    9.83
   0   1   7   17.59    3.82
   0  -1  -7   18.33    4.34
   0   1  -7   19.84    4.08
   0  -1   7   19.29    3.82
   0  -1  -7   18.70    4.20
   0   1   7   19.62    4.45
   0  -1   7   17.01    2.55
   0  -1  -8  218.50   13.75
   0  -1  -8  212.35   14.79
   0  -1   8  196.66   12.96
   0   1   8  207.80   14.70
   0  -1   8  195.16    9.53
   0   1  -8  197.22   12.84
   0   1   8  201.75   13.46
   0  -1  -9 1418.48   44.71
   0   1  -9 1433.02   41.18
   0   1   9 1382.88   41.96
   0  -1   9 1419.22   41.95
   0  -1   9 1398.77   34.09
   0  -1  -9 1404.96   41.45
   0   1 -10  897.01   32.58
   0   1  10  883.60   33.16
   0  -1 -10  882.63   35.07
   0  -1  10  902.26   33.38
   0  -1  10  894.20   26.19
   0  -1 -10  865.98   31.99
   0  -1  11  919.56   28.02
   0   1 -11  929.88   34.53
   0  -1 -11  919.43   36.94
   0  -1 -11  948.29   34.74
   0  -1 -12   38.08    8.51
   0   1 -12   38.24    7.91
   0  -1  12   39.66    5.59
   0   1 -13 1460.84   48.68
   0  -1  13 1404.96   39.92
   0  -1 -13 1445.60   52.13
   0  -1  14  178.39   12.60
   0   1 -14  166.00   16.09
   0  -1 -14  186.41   18.65
   0  -1  15   29.48    5.51
   0   1 -15   25.13    6.72
   0   1 -16    1.85    4.89
   0  -1 -16    3.07    6.96
   0  -1  16    0.82    2.51
   0   1 -17  477.23   30.59
   0  -1 -17  492.98   32.12
   0   1 -18   84.07   14.02
   0  -1 -18   85.24   14.25
   0  -1 -19   45.08   11.04
   0   1 -19   34.25   10.56
   0  -1 -20    7.91    6.25
   0   1 -20   17.39    7.88
   0  -1 -21  194.27   23.23
   0   1 -21  189.25   21.93
   0   1 -22   64.31   13.95
   0  -1 -22   82.00   16.10
   0   1 -23   21.91   10.59
   0  -1 -23  -23.25   12.24
   0  -1 -24   20.34   11.47
   0   1 -24   17.35    9.78
   0   1 -25    7.37    8.02
   0  -1 -25    4.07    9.70
   0  -1 -26   -3.71    7.35
   0   1 -26   -8.98    9.12
   0   1 -27    6.47    9.75
   0  -1 -27    7.81   10.24
   0   1 -28   36.82   14.65
   0  -1 -28   18.74   12.90
   0   1 -29    0.04    7.57
   0  -2   0 2569.54   46.98
   0   2   0 2505.64   51.46
   0  -2   0 2549.45   51.33
   0  -2  -1  316.23   11.17
   0  -2  -1  303.94   13.12
   0  -2   1  290.90   10.74
   0   2  -1  297.87   11.07
   0   2   1  289.92   10.99
   0   2   1  303.87   12.82
   0   2   2   52.65    5.49
   0   2   2   49.36    4.74
   0  -2   2   55.83    5.65
   0  -2  -2   62.84    5.39
   0  -2  -2   61.84    6.14
   0   2  -2   64.43    4.22
   0   2  -2   60.49    6.00
   0  -2   2   60.99    4.05
   0  -2  -3 1418.57   37.35
   0   2   3 1395.07   35.75
   0  -2  -3 1468.67   36.03
   0   2   3 1434.12   37.63
   0  -2   3 1483.82   37.44
   0   2  -3 1384.98   37.10
   0   2   4  176.40   11.10
   0  -2   4  165.25    6.83
   0  -2  -4  163.38   11.21
   0   2   4  176.50   11.53
   0  -2  -4  166.61   10.79
   0   2  -4  150.24   10.87
   0  -2   4  178.60   11.31
   0  -2  -5 1941.81   47.91
   0   2   5 1872.83   47.66
   0   2  -5 1859.86   38.51
   0  -2   5 1853.73   47.62
   0   2   5 1908.40   48.36
   0  -2  -5 1785.61   47.34
   0  -2   5 1794.51   38.27
   0  -2   6 2001.69   51.34
   0   2  -6 1913.17   41.56
   0  -2  -6 1886.97   50.30
   0   2   6 1937.56   50.96
   0  -2   6 1876.16   41.77
   0  -2  -6 1921.63   50.45
   0   2   6 1885.57   50.64
   0   2   7 1487.83   44.60
   0  -2   7 1431.11   36.83
   0   2   7 1471.88   43.97
   0  -2  -7 1457.70   43.78
   0   2  -7 1460.76   36.38
   0  -2  -7 1441.00   43.62
   0  -2   7 1547.22   44.54
   0  -2   8  801.06   26.61
   0  -2  -8  837.92   32.90
   0   2  -8  828.72   26.64
   0   2   8  828.02   32.00
   0  -2  -8  818.04   31.77
   0  -2   9  533.94   13.50
   0   2  -9  552.05   21.97
   0  -2  -9  540.28   26.79
   0  -2  -9  544.93   25.85
   0  -2   9  531.52   22.36
   0  -2 -10    3.82    4.62
   0  -2  10    5.51    3.24
   0  -2 -10    4.30    4.05
   0   2 -10   12.11    4.08
   0  -2  10    6.85    1.61
   0  -2  11  169.53   13.51
   0   2 -11  170.77   13.50
   0  -2 -11  152.86   15.29
   0  -2 -11  168.16   15.25
   0  -2  11  168.61    8.06
   0  -2 -12   79.42   11.17
   0  -2  12   65.20    5.40
   0   2 -12   75.14    9.43
   0  -2 -12   80.08   12.67
   0  -2 -13  394.48   26.15
   0  -2  13  394.37   14.94
   0   2 -13  383.61   22.36
   0  -2  14 1190.96   31.73
   0  -2 -14 1263.41   50.22
   0   2 -14 1196.77   44.18
   0  -2 -15  383.37   28.30
   0  -2  15  359.86   16.10
   0   2 -15  415.57   25.21
   0  -2 -16   38.41   10.60
   0   2 -16   42.74    9.45
   0  -2  16   42.13    5.51
   0  -2 -17  677.16   39.93
   0   2 -17  658.83   35.66
   0   2 -18  259.57   23.03
   0  -2 -18  272.49   25.65
   0   2 -19  322.06   26.12
   0  -2 -19  319.62   27.95
   0   2 -20   27.30    9.03
   0  -2 -20    3.11    8.47
   0  -2 -21   16.59   10.84
   0   2 -21   15.19    8.65
   0   2 -22  136.38   19.25
   0  -2 -22  114.90   18.28
   0  -2 -23  184.81   24.13
   0   2 -23  195.52   23.21
   0   2 -24   15.26    9.86
   0  -2 -24    6.53    9.36
   0   2 -25   60.00   15.23
   0  -2 -25   26.84   11.77
   0  -2 -26  -29.04   13.02
   0   2 -26   12.29   10.18
   0   2 -27   80.86   18.73
   0  -2 -27   43.53   14.98
   0  -2 -28   25.90   13.22
   0   2 -28   80.75   20.26
   0  -3   0    4.80    1.72
   0  -3   0    8.48    3.02
   0   3   0    4.11    1.77
   0  -3  -1 1348.86   37.34
   0   3   1 1328.24   33.04
   0  -3   1 1369.64   28.48
   0  -3  -1 1386.62   33.24
   0  -3   1 1366.01   34.73
   0   3  -1 1401.91   35.04
   0   3   1 1395.35   37.74
   0   3  -2 4677.67   95.77
   0  -3  -2 4656.41   95.43
   0  -3  -2 4872.16   91.07
   0   3   2 4625.21   90.68
   0   3  -2 4732.61   88.02
   0  -3   2 4618.39   88.17
   0   3   2 4871.43   96.11
   0  -3  -3    3.71    4.51
   0  -3  -3    3.19    2.42
   0  -3   3   12.42    2.40
   0  -3   3   11.24    3.51
   0   3  -3    1.32    3.09
   0   3   3   15.44    4.16
   0   3   3   14.13    3.35
   0  -3   4   11.98    3.68
   0  -3  -4    9.30    4.24
   0   3   4   11.52    3.73
   0  -3  -4   10.75    3.78
   0   3  -4    2.36    3.04
   0   3  -4    9.38    1.86
   0   3   4    8.08    2.93
   0  -3   5    6.67    1.45
   0   3  -5    4.65    3.76
   0   3   5    5.10    2.80
   0   3   5    0.34    1.67
   0  -3   5   10.19    3.91
   0  -3  -5    7.90    3.98
   0  -3  -5    9.90    4.70
   0  -3   6  905.40   23.17
   0  -3  -6 1001.07   34.53
   0  -3  -6  911.85   35.08
   0  -3   6  986.52   34.46
   0   3   6  981.53   34.40
   0  -3  -7 2295.19   62.31
   0  -3   7 2252.11   47.85
   0  -3  -7 2181.41   59.91
   0  -3  -8    4.52    5.32
   0  -3  -8    1.40    4.24
   0  -3   8   12.83    2.66
   0  -3   9  672.66   23.88
   0  -3  -9  638.42   30.83
   0   3  -9  696.12   24.29
   0  -3  -9  693.42   31.92
   0  -3 -10  753.88   34.03
   0   3 -10  696.28   25.93
   0  -3  10  691.93   26.03
   0  -3 -11  393.40   25.67
   0   3 -11  432.12   20.86
   0  -3  11  426.47   20.95
   0  -3 -11  446.25   27.17
   0  -3 -12  105.71   13.37
   0  -3  12  101.61   10.56
   0  -3 -12  112.03   14.60
   0   3 -12  112.39   11.29
   0  -3 -13   -3.52    6.71
   0   3 -13   -1.41    3.60
   0  -3 -13   -5.73    5.26
   0  -3 -14  309.09   25.19
   0   3 -14  344.78   21.42
   0   3 -15  265.40   20.31
   0  -3 -15  293.76   25.33
   0  -3 -16  134.90   18.93
   0   3 -16  109.23   13.78
   0   3 -17   75.83   12.02
   0  -3 -17   76.00   15.85
   0   3 -18 1445.14   56.56
   0  -3 -18 1456.04   62.80
   0   3 -19  344.96   27.08
   0  -3 -19  369.37   31.62
   0  -3 -20    1.63    9.70
   0   3 -20   43.95   11.69
   0   3 -21   52.46   13.28
   0  -3 -21   19.74    7.56
   0  -3 -22  144.43   21.29
   0   3 -22  162.73   21.10
   0  -3 -23   74.62   15.97
   0   3 -23  132.12   20.28
   0  -3 -24   49.64   15.22
   0   3 -24   58.70   15.00
   0  -3 -25   30.23   13.66
   0  -3 -26   37.18   14.82
   0  -3 -27   -6.44    9.39
   0  -4   0   13.78    5.27
   0  -4   0   10.86    2.52
   0   4   0   12.11    3.50
   0  -4   1 1784.09   46.33
   0  -4  -1 1750.59   49.01
   0   4  -1 1822.92   46.39
   0  -4  -1 1810.11   42.89
   0  -4   1 1802.39   38.16
   0   4   1 1756.74   48.83
   0  -4  -2 1276.15   41.32
   0   4  -2 1295.50   41.37
   0   4   2 1293.08   36.46
   0  -4  -2 1363.44   36.84
   0   4   2 1354.26   41.94
   0   4  -2 1355.63   36.63
   0  -4   2 1327.53   27.97
   0  -4   2 1299.36   36.26
   0   4  -3  302.55   14.07
   0   4  -3  273.90   17.59
   0  -4  -3  310.45   16.14
   0   4   3  279.57   15.72
   0  -4  -3  282.92   18.08
   0  -4   3  292.43   13.98
   0   4  -4  172.79   14.43
   0  -4  -4  197.94   13.50
   0   4   4  175.49   13.13
   0  -4  -4  155.32   13.91
   0   4  -4  171.52    9.61
   0  -4  -5  298.17   19.82
   0   4  -5  311.76   20.35
   0  -4  -5  315.39   18.63
   0   4  -5  300.62   12.12
   0   4   5  287.97   17.84
   0  -4  -6  338.11   20.06
   0  -4  -6  325.71   21.65
   0   4  -6  316.29   11.32
   0  -4   6  334.70   10.17
   0   4  -6  297.88   20.73
   0   4  -7  330.13   22.44
   0  -4   7  358.50   12.45
   0  -4  -7  380.30   24.00
   0  -4  -7  359.98   21.70
   0  -4  -8  258.39   18.92
   0  -4  -8  312.56   21.94
   0  -4   8  274.14   11.93
   0  -4  -9  688.39   33.18
   0  -4   9  658.55   22.20
   0  -4  -9  687.98   34.67
   0  -4  10  611.85   22.38
   0  -4 -10  602.02   32.76
   0  -4 -10  553.92   30.93
   0  -4 -11  125.56   15.26
   0  -4 -11  149.42   16.85
   0  -4  11  142.46   11.03
   0  -4  12  250.84   15.51
   0  -4 -12  239.98   21.79
   0  -4 -12  235.68   21.34
   0  -4  13  571.84   26.13
   0  -4 -13  600.35   34.85
   0  -4 -14  209.14   21.97
   0  -4 -15   32.21    9.55
   0  -4 -16   15.97    9.18
   0  -4 -17    9.19    9.07
   0  -4 -18  236.07   25.26
   0  -4 -19  154.19   20.49
   0  -4 -20  104.31   17.80
   0  -4 -21    0.40    9.23
   0  -4 -22    2.46   11.02
   0  -4 -23   23.01   12.19
   0  -4 -24   39.74   13.65
   0  -4 -25  -15.31   11.50
   0  -4 -26   24.34   12.33
   0  -5   0    7.09    2.64
   0  -5   0    5.52    3.73
   0  -5  -1  646.29   28.77
   0  -5   1  636.34   26.81
   0   5  -1  678.11   27.49
   0  -5   1  665.70   20.66
   0  -5  -1  653.11   23.94
   0   5  -2   18.50    5.21
   0  -5  -2   29.83    5.44
   0  -5  -2   32.32    7.18
   0  -5   2   37.25    3.83
   0  -5   2   32.67    6.04
   0   5  -2   29.63    5.56
   0  -5   3  897.54   20.57
   0   5  -3  838.68   35.52
   0   5  -3  897.67   29.89
   0  -5  -3  822.71   35.52
   0  -5  -3  895.39   32.00
   0   5   3  868.44   31.63
   0   5  -4 7188.19  153.09
   0   5   4 7485.79  147.61
   0   5  -4 7379.92  138.04
   0  -5  -4 7779.12  148.06
   0  -5  -4 7343.28  154.74
   0  -5  -5 1174.40   45.41
   0   5  -5 1166.28   32.26
   0   5  -5 1131.31   43.53
   0  -5  -5 1207.47   41.31
   0   5  -6   28.01    8.26
   0   5  -6   32.82    4.45
   0  -5  -6   30.02    6.83
   0  -5  -6   31.22    9.46
   0   5  -7  291.55   12.04
   0   5  -7  284.39   22.08
   0  -5  -7  287.67   22.37
   0  -5  -7  295.98   20.79
   0  -5   8    5.04    1.55
   0  -5  -8   -7.59    8.07
   0   5  -8    3.74    1.43
   0   5  -8    6.39    6.59
   0  -5  -8    0.16    5.11
   0  -5   9  338.27   12.78
   0  -5  -9  342.91   24.06
   0  -5  -9  339.96   25.52
   0  -5 -10  294.13   22.93
   0  -5  10  281.89   12.92
   0  -5 -10  277.25   23.88
   0  -5 -11  259.90   22.15
   0  -5  11  284.86   14.28
   0  -5 -11  294.15   25.29
   0  -5 -12 1850.77   65.36
   0  -5  12 1786.74   46.97
   0  -5 -12 1856.73   68.19
   0  -5  13  205.99   14.00
   0  -5 -13  221.80   22.66
   0  -5  14  156.56   13.05
   0  -5 -14  183.83   21.07
   0  -5 -15  215.11   23.33
   0  -5 -16   53.42   12.52
   0  -5 -17   34.88   11.58
   0  -5 -18   42.85   12.42
   0  -5 -19   66.59   14.96
   0  -5 -20   66.45   15.69
   0  -5 -21   12.73   10.28
   0  -5 -22   -1.13    9.43
   0  -5 -23   17.44   12.29
   0  -5 -24   -5.55   12.00
   0  -5 -25   -4.74    9.81
   0  -6   0  162.67   11.21
   0  -6   0  156.73   15.20
   0  -6  -1 2525.88   69.90
   0  -6   1 2504.17   67.13
   0  -6  -1 2428.07   59.22
   0  -6   1 2417.92   54.18
   0   6  -2    5.48    5.73
   0  -6  -2    4.21    5.05
   0  -6  -2    5.31    3.23
   0  -6   2    1.98    1.74
   0  -6  -3  116.18   14.11
   0  -6   3  125.72    6.63
   0   6  -3  120.50   14.33
   0   6  -3  134.59   11.62
   0  -6  -3  128.09   11.80
   0  -6  -4   38.57    9.14
   0   6  -4   27.39    7.52
   0  -6  -4   36.72    6.75
   0   6  -4   39.54    6.35
   0  -6  -5  266.42   22.29
   0  -6  -5  281.92   19.34
   0   6  -5  295.56   16.26
   0   6  -5  252.54   20.61
   0   6  -6   14.32    3.46
   0  -6  -6   19.51    8.40
   0   6  -6   25.43    7.49
   0  -6  -6   15.97    5.99
   0  -6  -7 1080.39   47.70
   0   6  -7 1032.80   46.41
   0  -6  -7 1078.86   43.66
   0   6  -7 1033.18   30.39
   0   6  -8    3.62    1.85
   0  -6  -8   13.46    8.92
   0  -6  -8    5.29    5.74
   0   6  -8   -5.46    7.79
   0  -6  -9 1810.01   61.78
   0  -6  -9 1770.42   66.02
   0   6  -9 1763.93   66.63
   0   6  -9 1695.97   36.14
   0  -6 -10   26.12   11.64
   0  -6 -10    6.94    6.73
   0  -6 -11   23.18    9.39
   0  -6  11   19.87    2.96
   0  -6 -12  164.55   19.14
   0  -6 -13   45.21   11.56
   0  -6 -14   12.29    7.54
   0  -6 -15  134.38   19.22
   0  -6 -16  112.17   18.51
   0  -6 -17  329.43   30.78
   0  -6 -18   20.94   12.78
   0  -6 -19   -0.25    9.16
   0  -6 -20   -8.42   10.68
   0  -6 -21    8.09    9.07
   0  -6 -22   -5.55   10.73
   0  -6 -23  -20.08   13.18
   0  -6 -24    1.49    8.71
   0  -7   0    2.84    2.66
   0  -7   1  255.40   13.63
   0  -7  -1  262.23   16.37
   0  -7  -2  130.07   15.50
   0  -7   2  134.39    8.73
   0  -7  -2  138.57   12.33
   0   7  -2  131.08   15.44
   0   7  -3   19.25    7.63
   0  -7   3   19.83    3.05
   0  -7  -3   26.06    6.72
   0  -7  -3   34.64   10.14
   0  -7  -4 2235.35   72.21
   0  -7  -4 2119.72   62.33
   0   7  -4 2111.39   70.25
   0  -7  -5   35.47   10.59
   0   7  -5   27.97    8.54
   0  -7  -5   32.96    7.90
   0   7  -6   14.19    3.84
   0  -7  -6   26.85    9.95
   0   7  -6   26.17    9.08
   0  -7  -6   17.82    6.08
   0   7  -7   77.32   14.19
   0   7  -7   49.17    6.65
   0  -7  -7   88.36   15.00
   0  -7  -7   66.83   11.34
   0   7  -8   14.58    3.70
   0  -7  -8   13.45    6.54
   0   7  -8   16.60    8.40
   0   7  -9   93.98    7.65
   0   7  -9  111.25   16.66
   0  -7  -9   78.97   12.86
   0  -7 -10   93.95   14.69
   0  -7 -11   15.89    8.82
   0  -7 -12 1004.84   50.09
   0  -7 -13  131.69   19.54
   0  -7 -14   25.94   10.96
   0  -7 -15   86.03   16.49
   0  -7 -16   50.07   14.25
   0  -7 -17   11.87   10.01
   0  -7 -18   58.66   13.75
   0  -7 -19    2.13    9.47
   0  -7 -20   81.30   18.01
   0  -7 -21   25.41   11.30
   0  -7 -22   44.59   14.94
   0  -7 -23   13.67   10.02
   0  -8   0    3.56    3.26
   0  -8  -1  627.29   27.20
   0  -8   1  598.28   23.47
   0   8  -2  742.55   40.18
   0  -8  -2  791.26   32.73
   0  -8   2  770.61   24.51
   0  -8   3  694.70   19.75
   0  -8  -3  692.57   32.00
   0   8  -3  642.30   37.51
   0  -8  -4   28.33    7.27
   0   8  -4   25.00    9.85
   0  -8  -5   36.57    8.72
   0   8  -5   34.90    8.62
   0   8  -6  758.57   42.66
   0  -8  -6  717.97   36.44
   0   8  -7   -2.42    8.73
   0  -8  -7    8.82    6.32
   0  -8  -8   -3.97    5.94
   0   8  -8  -11.14    8.66
   0  -8  -9  212.19   21.45
   0   8  -9  217.19   24.47
   0  -8 -10  191.08   21.51
   0   8 -10  196.10   23.77
   0  -8 -11  185.56   21.72
   0  -8 -12   67.48   14.16
   0  -8 -13   11.94    8.17
   0  -8 -14  223.96   25.54
   0  -8 -15    8.02    9.02
   0  -8 -16   19.16   11.61
   0  -8 -17  136.78   21.48
   0  -8 -18   71.25   16.22
   0  -8 -19  141.19   22.34
   0  -8 -20   19.96   11.48
   0  -8 -21  -12.71   10.16
   0  -8 -22   49.01   15.13
   0  -9   0    1.81    2.94
   0  -9  -1  107.44   11.43
   0  -9   1  112.72    9.67
   0   9  -1  133.18   18.47
   0   9  -2  129.69   18.35
   0  -9  -2  162.28   14.82
   0   9  -3   29.20   11.25
   0  -9  -3   23.10    7.32
   0  -9  -4    7.87    5.30
   0   9  -4   15.15    8.46
   0   9  -5    6.53    6.50
   0  -9  -5   14.76    6.93
   0   9  -6  329.54   29.44
   0  -9  -6  347.13   25.94
   0   9  -7  190.61   23.72
   0  -9  -7  235.03   22.37
   0  -9  -8  164.80   19.39
   0   9  -8  117.81   18.34
   0  -9  -9  248.30   24.78
   0   9  -9  240.25   27.82
   0  -9 -10   96.93   16.41
   0   9 -10   95.13   17.60
   0  -9 -11   71.14   15.00
   0  -9 -12   31.16   11.68
   0  -9 -13   10.77   10.00
   0  -9 -14   34.75   11.47
   0  -9 -15  140.04   21.47
   0  -9 -16   77.65   17.82
   0  -9 -17   16.95    9.88
   0  -9 -18   22.81   11.16
   0  -9 -19  -11.57   13.09
   0  -9 -20   -9.42   11.50
   0  -9 -21   -0.98    9.46
   0  10   0  463.96   36.10
   0  10  -1   86.25   15.61
   0  10  -2  110.87   18.15
   0  10  -3  203.32   24.32
   0 -10  -3  212.94   18.04
   0  10  -4   50.31   13.47
   0 -10  -4   44.37    9.29
   0  10  -5  214.60   24.89
   0 -10  -5  221.43   20.61
   0  10  -6  278.37   28.80
   0 -10  -6  301.84   24.92
   0  10  -7   79.47   16.43
   0 -10  -7  116.06   16.56
   0 -10  -8   95.42   15.42
   0  10  -8   71.34   17.08
   0  10  -9   35.36   13.12
   0 -10  -9   35.24   11.26
   0 -10 -10    7.77    7.30
   0  10 -10    8.05    7.70
   0 -10 -11  279.02   27.88
   0  10 -11  280.61   30.93
   0 -10 -12  -14.95    7.54
   0 -10 -13   -5.26    8.65
   0 -10 -14  103.41   18.02
   0 -10 -15   44.10   13.33
   0 -10 -16   54.82   14.93
   0 -10 -17   34.27   12.12
   0 -10 -18    8.40   10.43
   0 -10 -19   42.69   15.92
   0  11   0  -12.17   11.25
   0  11   1  204.41   26.01
   0  11  -1  205.14   26.10
   0  11  -2  111.06   19.15
   0  11  -3  172.54   23.57
   0  11  -4   65.02   15.52
   0  11  -5  280.69   30.15
   0  11  -6  135.40   21.44
   0  11  -7   58.77   15.33
   0  11  -8  126.62   21.82
   0 -11  -8  110.71   16.74
   0  11  -9   27.09   10.14
   0 -11  -9   42.41   10.82
   0 -11 -10    0.45    6.82
   0  11 -10    7.10   10.04
   0  11 -11   31.18   13.76
   0 -11 -11   23.29    8.57
   0 -11 -12   11.99    9.48
   0 -11 -13  122.56   20.69
   0 -11 -14  -15.39   11.49
   0 -11 -15   36.91   12.55
   0 -11 -16   45.68   14.24
   0 -11 -17    1.66    7.94
   0 -11 -18   -2.75    9.68
   0  12   0  776.28   54.70
   0  12   1    9.00   10.83
   0  12  -1    6.82    9.39
   0  12   2   -7.90   11.42
   0  12  -2   -4.05    9.40
   0  12  -3   -0.79    8.77
   0  12  -4   -1.33    9.02
   0  12  -5   10.39   10.64
   0  12  -6   44.16   14.08
   0  12  -7   19.10   12.04
   0  12  -8  263.05   31.57
   0  12  -9   15.70   11.10
   0  12 -10   -2.87    8.88
   0  12 -11   17.19   13.00
   0 -12 -16   43.16   15.01
   0  13   0   -6.47   12.11
   0  13   1    0.69    8.78
   0  13  -1   -3.96    9.01
   0  13  -2    7.58   10.69
   0  13   2   -0.62   10.09
   0  13   3   36.54   16.33
   0  13  -3  106.62   21.56
   0  13  -4   48.06   15.42
   0  13  -5   90.03   20.22
   0  13  -6   13.75   10.93
   0  13  -7  117.15   22.56
   0  13  -8    6.32   10.81
   0  13  -9    7.73   11.36
   0  13 -10   52.41   16.61
  -1   0  -3  699.77   20.90
   1   0   3  709.99   21.22
  -1   0  -4 8151.52  144.90
   1   0   4 8212.04  145.57
   1   0  -4 8485.08  145.70
   1   0   4 8062.89  147.58
   1   0   5  681.09   21.87
  -1   0  -5  654.52   21.38
   1   0  -5  701.13   23.23
   1   0   5  640.44   23.55
  -1   0  -5  706.85   23.96
  -1   0  -6   13.08    3.15
  -1   0  -6   15.85    4.23
   1   0   6   10.75    3.51
   1   0   6    7.38    2.54
   1   0  -6   17.36    4.24
  -1   0   7  696.17   26.15
  -1   0  -7  743.16   24.19
   1   0  -7  670.69   25.75
   1   0   7  725.22   24.34
  -1   0  -7  741.32   26.88
   1   0   7  698.79   27.45
   1   0  -8  225.76   14.93
  -1   0   8  229.00   14.90
   1   0   8  227.12   15.31
  -1   0  -8  239.18   15.11
   1   0   8  228.15   13.29
  -1   0  -8  233.68   13.25
  -1   0   9   97.09   10.43
   1   0   9   88.63    8.54
   1   0  -9   84.76    9.56
  -1   0  -9   98.10   10.43
  -1   0   9   84.57    8.27
  -1   0  -9   82.57    8.17
  -1   0 -10 1608.26   44.94
   1   0  10 1745.56   46.33
   1   0 -10 1689.30   51.39
  -1   0 -10 1773.27   51.12
  -1   0  10 1625.78   45.89
  -1   0 -11  450.84   24.18
   1   0  11  396.59   20.16
  -1   0 -11  383.70   19.33
  -1   0  11  384.12   19.97
   1   0 -11  395.00   22.96
  -1   0 -12  623.35   26.46
   1   0 -12  676.94   32.09
  -1   0  12  673.93   28.29
  -1   0 -12  669.71   31.56
   1   0  12  662.91   27.28
  -1   0 -13  182.93   14.30
  -1   0 -13  222.74   18.63
   1   0 -13  199.91   17.66
   1   0 -14   10.91    5.68
  -1   0 -14   20.66    5.74
  -1   0 -14   19.30    7.75
  -1   0 -15  498.01   25.49
   1   0 -15  447.32   28.72
  -1   0 -15  471.70   28.83
  -1   0 -16  140.78   16.41
   1   0 -16  157.46   17.78
  -1   0 -16  151.26   14.35
   1   0 -17  246.47   22.73
  -1   0 -17  256.68   22.78
  -1   0 -17  269.32   19.47
   1   0 -18   74.90   13.32
  -1   0 -18   65.37   12.37
   1   0 -19  200.35   21.96
  -1   0 -19  190.01   20.71
   1   0 -20   38.99   11.91
  -1   0 -20   17.94    8.81
   1   0 -21   17.73   10.61
  -1   0 -21   21.72   10.52
  -1   0 -22    5.10    7.77
   1   0 -22    3.22    6.46
   1   0 -23   71.84   15.12
  -1   0 -23   99.46   17.73
  -1   0 -24   17.04   10.96
   1   0 -24   13.11    7.82
  -1   0 -25   82.48   17.99
   1   0 -25   84.30   17.80
   1   0 -26    8.87    9.95
  -1   0 -26   26.95   13.58
  -1   0 -27   59.17   16.86
   1   0 -27   33.15   14.76
   1   0 -28    1.76   10.55
   1   0 -29   -0.01    7.77
   1   1 -30   12.79   13.23
   1   1 -29   -5.51    8.84
  -1  -1 -28   12.81   11.38
   1   1 -28   17.05   11.71
  -1  -1 -27    3.42    9.51
   1   1 -27   14.53   11.68
   1   1 -26    6.64    7.66
  -1  -1 -26   33.26   13.71
   1   1 -25    5.48    7.86
  -1  -1 -25   32.34   13.66
  -1  -1 -24   11.90    9.33
   1   1 -24   12.10    9.03
  -1  -1 -23   18.45   11.03
   1   1 -23   25.58    9.06
   1   1 -22  111.71   17.26
  -1  -1 -22  121.51   19.09
  -1  -1 -21   74.22   15.11
   1   1 -21  101.71   15.98
   1   1 -20  210.22   22.50
  -1  -1 -20  194.03   22.42
  -1  -1 -19   44.44   12.13
   1   1 -19   55.52   12.84
  -1  -1 -18  163.28   19.72
   1   1 -18  148.71   17.88
  -1  -1 -18  160.72   17.10
   1   1 -17  329.39   25.42
  -1  -1 -17  315.97   22.93
  -1  -1 -17  310.41   26.11
  -1  -1 -16   35.40    9.76
   1   1 -16   18.38    7.85
  -1  -1 -16   30.84    8.02
   1  -1  15  208.93   14.69
  -1  -1 -15  189.32   19.03
  -1  -1 -15  194.93   17.23
   1   1 -15  202.02   18.65
   1  -1  14  330.25   18.18
   1   1 -14  316.88   22.00
  -1  -1 -14  325.17   21.41
  -1  -1 -14  336.17   24.46
   1   1 -13 1134.33   42.30
  -1  -1 -13 1134.31   45.39
   1  -1  13 1077.20   34.80
  -1  -1 -13 1138.89   41.09
  -1  -1 -12  273.13   18.62
   1  -1  12  307.53   16.28
   1   1 -12  305.39   19.50
  -1  -1 -12  309.14   21.91
  -1  -1 -11  957.07   35.59
  -1  -1 -11  988.87   38.83
   1   1 -11  966.31   36.27
   1  -1  11  991.84   30.88
  -1  -1 -10  983.28   37.78
   1  -1  10 1074.26   31.11
  -1  -1 -10  954.71   35.08
   1   1 -10 1005.63   35.71
   1   1  -9  349.05   18.60
   1  -1   9  307.02   18.41
  -1   1   9  298.48   17.76
  -1  -1  -9  320.95   18.44
   1  -1   9  312.58   14.57
  -1  -1  -9  353.74   20.57
   1  -1   8  869.56   25.48
   1  -1   8  848.14   30.55
   1   1  -8  838.31   28.68
  -1  -1  -8  818.68   29.77
  -1   1   8  766.89   29.19
  -1  -1  -8  831.56   31.59
  -1   1   7 1172.76   37.06
  -1  -1  -7 1021.89   34.25
  -1  -1  -7 1085.75   35.35
   1   1  -7 1059.01   31.96
   1  -1   7 1174.79   29.87
   1  -1   7 1156.30   35.20
  -1  -1  -6  725.60   26.39
   1  -1   6  749.17   25.54
  -1   1   6  733.58   27.00
   1   1  -6  717.34   23.48
   1  -1   6  768.13   22.09
  -1  -1  -6  686.60   25.48
   1   1  -5 4571.46   84.15
   1  -1   5 4221.95   86.66
  -1  -1  -5 4709.96   89.65
  -1  -1  -5 4587.33   89.35
   1  -1   5 4170.75   81.49
   1  -1   4  436.91   18.57
  -1  -1  -4  487.35   18.65
  -1  -1  -4  491.78   18.50
   1  -1   3 4198.40   84.91
  -1  -1  -3 4440.73   85.09
  -1  -1  -3 4424.45   84.31
   1  -1   2 1615.53   38.44
  -1  -1  -2 1674.19   39.06
   1   1   2 1301.11   32.59
   1   1   2 1298.80   33.63
  -1   1  -2 1365.85   32.81
  -1   1  -3 4880.51   93.63
   1   1   3 4899.56   93.77
   1   1   3 4968.88   94.39
   1   1   4  635.04   22.05
   1  -1  -4  613.39   21.91
   1   1   4  672.59   23.13
   1  -1  -5 4360.93   87.96
   1   1   5 4491.94   87.44
   1   1   5 4515.73   89.81
   1   1   6  743.30   26.21
  -1   1  -6  774.42   21.79
   1   1   6  701.67   27.59
   1   1   7 1013.66   33.06
  -1   1  -7 1078.17   27.77
   1  -1  -7 1138.71   36.26
   1   1   7  970.92   34.96
  -1  -1   7 1036.48   31.17
  -1   1  -8  837.60   29.35
   1   1   8  695.60   27.53
  -1   1  -8  745.21   22.81
   1  -1  -8  790.60   30.72
  -1  -1   8  733.00   27.01
  -1   1  -9  411.59   21.01
   1  -1  -9  402.65   22.56
  -1  -1   9  422.76   20.81
  -1   1  -9  345.29   15.57
   1   1   9  413.59   20.89
  -1  -1  10  956.93   35.01
  -1   1 -10  963.80   28.75
   1   1  10  943.98   34.45
   1  -1 -10 1005.88   38.35
  -1  -1  10  902.17   28.94
  -1  -1  11 1033.55   32.04
   1  -1 -11  959.37   39.61
  -1   1 -11  985.69   30.18
  -1   1 -11 1048.29   38.10
  -1   1 -12  258.73   14.38
   1  -1 -12  283.88   21.23
  -1  -1  12  283.75   15.81
  -1   1 -12  273.96   19.45
   1  -1 -13 1073.61   44.62
  -1  -1  13 1116.32   35.88
  -1   1 -13 1031.69   33.29
  -1   1 -13 1074.02   41.64
   1  -1 -14  344.34   24.82
  -1   1 -14  328.05   17.96
  -1  -1  14  367.39   19.65
  -1   1 -14  353.71   23.95
  -1   1 -15  210.58   14.74
   1  -1 -15  227.01   21.23
  -1   1 -15  215.31   19.49
  -1  -1  15  180.26   14.13
  -1   1 -16   48.91    7.81
   1  -1 -16   30.42    9.47
  -1   1 -16   42.70   10.25
   1  -1 -17  355.92   28.19
  -1   1 -17  322.35   25.29
  -1   1 -18  195.34   20.45
   1  -1 -18  179.82   21.01
   1  -1 -19   76.08   14.68
  -1   1 -19   97.86   15.72
   1  -1 -20  218.57   24.86
  -1   1 -20  232.12   23.62
  -1   1 -21   87.80   16.43
   1  -1 -21  107.62   17.89
   1  -1 -22  114.23   19.00
  -1   1 -22  121.91   18.97
  -1   1 -23   50.72   14.71
   1  -1 -23   22.25   11.70
   1  -1 -24   10.75    7.33
  -1   1 -24   35.34   12.83
   1  -1 -25    4.90    8.78
   1  -1 -26    9.24    9.96
   1  -1 -27   -5.35    9.64
   1  -1 -28   10.35   10.14
   1   2 -27   18.51   11.32
  -1  -2 -27   11.83   11.89
  -1  -2 -26   65.24   18.41
   1   2 -26   29.42   12.01
  -1  -2 -25   11.59   11.00
   1   2 -25   -0.40    8.16
  -1  -2 -24   91.86   19.05
   1   2 -24   63.15   13.93
   1   2 -23   51.08   13.31
  -1  -2 -23   59.46   14.99
  -1  -2 -22   22.05   10.06
   1   2 -22    4.22    6.35
   1   2 -21   68.70   13.24
  -1  -2 -21   66.48   14.97
   1   2 -20  153.47   18.63
  -1  -2 -20  181.91   22.69
  -1  -2 -19    0.42    6.23
   1   2 -19    5.56    6.41
  -1  -2 -19   13.67    9.94
   1   2 -18  319.82   25.35
  -1  -2 -18  324.03   27.64
  -1  -2 -18  302.80   25.31
  -1  -2 -17   -2.94    7.08
   1   2 -17   -3.63    5.38
  -1  -2 -17    4.02    6.00
   1  -2  16  272.23   15.27
   1   2 -16  305.18   23.07
  -1  -2 -16  299.44   23.91
  -1  -2 -15  223.06   20.98
   1   2 -15  212.89   18.22
   1  -2  15  206.96   12.87
  -1  -2 -15  207.32   19.26
  -1  -2 -14    7.95    5.84
   1   2 -14    4.66    4.39
  -1  -2 -14    7.08    7.67
   1  -2  14    8.46    3.01
   1   2 -13  246.29   18.25
  -1  -2 -13  243.25   19.97
  -1  -2 -13  246.08   21.13
   1  -2  13  281.43   13.85
   1   2 -12  230.56   16.98
  -1  -2 -12  255.83   20.67
  -1  -2 -12  249.88   19.41
   1  -2  12  270.80   13.10
  -1  -2 -11  192.56   16.45
   1  -2  11  225.10   11.30
   1   2 -11  208.51   15.17
  -1  -2 -11  229.87   19.14
   1   2 -10 2998.17   68.07
   1  -2  10 2793.86   70.41
   1  -2  10 2844.26   58.12
  -1  -2 -10 2863.31   74.52
  -1  -2 -10 2914.14   76.74
   1  -2   9  586.37   24.78
   1   2  -9  528.17   22.26
  -1  -2  -9  566.72   27.97
  -1  -2  -9  546.76   26.43
  -1  -2  -8 2552.30   66.56
   1   2  -8 2648.78   58.45
  -1  -2  -8 2701.18   67.95
   1   2  -7  259.36   12.75
  -1  -2  -7  282.92   17.38
  -1   2   7  239.34   15.96
  -1  -2  -7  273.73   17.09
   1  -2   7  267.26   14.53
  -1  -2  -6  887.26   31.38
   1  -2   6  961.22   28.61
  -1  -2  -6  894.46   32.48
   1  -2   6  966.30   34.03
  -1   2   6  889.12   31.79
   1   2  -6  860.64   24.54
  -1  -2  -5  691.87   27.48
   1  -2   5  803.53   29.66
   1   2  -5  762.89   20.37
  -1  -2  -5  734.37   26.45
  -1  -2  -4 1203.03   36.48
   1  -2   4 1194.37   36.66
  -1  -2  -4 1248.98   34.33
   1   2  -4 1187.18   26.13
  -1  -2  -3  594.67   20.07
   1   2  -3  517.75   18.05
   1   2  -3  515.14   18.43
   1  -2   3  640.99   23.88
  -1  -2  -3  594.02   22.42
  -1  -2  -2 3173.35   61.91
   1   2  -2 3018.64   62.34
   1   2  -2 3009.36   59.66
  -1  -2  -2 2952.75   65.55
   1   2  -1  862.51   21.77
   1   2  -1  891.57   25.77
   1   2   0 7465.49  131.12
  -1  -2   0 7565.30  136.31
   1   2   0 7916.09  138.11
   1   2   1  615.72   19.12
  -1  -2   1  654.23   20.50
   1   2   1  623.55   22.07
  -1  -2   2 2892.62   57.12
  -1  -2   2 2884.12   58.44
   1   2   2 2811.72   60.23
   1   2   2 2899.14   63.53
  -1   2  -3  532.07   21.36
  -1  -2   3  504.44   16.35
   1   2   3  497.92   20.57
  -1  -2   3  493.48   16.75
   1   2   3  479.45   19.12
  -1   2  -4 1436.72   41.43
   1  -2  -4 1445.19   39.95
   1   2   4 1420.66   40.50
   1   2   4 1478.15   40.24
  -1  -2   4 1452.59   32.86
  -1  -2   4 1446.70   36.05
   1   2   5  702.98   27.19
  -1  -2   5  732.16   24.26
   1   2   5  741.05   27.66
  -1   2  -5  800.82   29.79
  -1  -2   5  710.41   19.62
   1  -2  -5  766.45   28.03
  -1   2  -6  868.80   22.55
   1   2   6  918.92   32.53
   1   2   6  855.39   31.41
   1  -2  -6  956.31   32.99
   1  -2  -7  389.77   21.13
  -1   2  -7  352.42   12.61
   1   2   7  390.40   20.42
  -1   2  -8 2480.30   49.53
   1  -2  -8 2707.95   68.66
  -1  -2   9  517.68   21.69
   1  -2  -9  549.43   27.53
  -1   2  -9  518.38   16.27
  -1  -2  10 3037.14   69.33
   1  -2 -10 2929.37   78.61
  -1   2 -11  231.15   11.02
   1  -2 -11  257.86   19.90
  -1  -2  11  255.63   16.63
  -1  -2  11  240.28   12.05
  -1   2 -12  347.33   14.43
  -1  -2  12  321.72   14.71
   1  -2 -12  348.77   24.24
  -1  -2  13  255.68   13.58
  -1   2 -13  246.25   12.72
   1  -2 -13  273.02   22.03
  -1   2 -14    8.13    5.97
  -1  -2  14    0.93    1.84
   1  -2 -14   -1.43    6.28
  -1   2 -14    4.42    2.80
   1  -2 -15  250.11   22.65
  -1   2 -15  269.31   21.42
  -1  -2  15  248.91   14.55
  -1  -2  16  278.01   16.17
   1  -2 -16  238.55   23.11
  -1   2 -16  297.93   23.18
  -1   2 -17    1.83    6.09
   1  -2 -17    6.23    8.15
  -1   2 -18  399.14   28.96
   1  -2 -18  346.23   29.28
   1  -2 -19   -5.99    9.18
   1  -2 -20  161.78   21.57
   1  -2 -21   87.08   16.96
   1  -2 -22   22.54   12.31
   1  -2 -23   59.65   15.10
   1  -2 -24   36.81   12.40
   1  -2 -25    9.94   10.03
   1  -2 -26   32.37   14.22
   1  -2 -27   -4.18    8.83
   1  -2 -28    0.01   10.36
  -1  -3 -27    0.06    9.31
  -1  -3 -26    8.92   11.06
  -1  -3 -25   28.91   12.75
   1   3 -24    2.39    6.18
  -1  -3 -24   19.60   11.76
  -1  -3 -23   37.40   13.36
   1   3 -23   37.55   10.87
   1   3 -22   78.02   14.62
  -1  -3 -22   85.93   17.08
   1   3 -21   31.91   10.38
  -1  -3 -21   23.25    9.62
  -1  -3 -20   73.63   14.94
   1   3 -20   79.73   14.05
  -1  -3 -19   55.28   12.53
  -1  -3 -19   58.42   12.84
   1   3 -19   48.49   11.22
   1   3 -18   47.34   10.39
  -1  -3 -18   51.84   11.77
  -1  -3 -18   25.93   10.35
  -1  -3 -17   93.81   15.37
   1   3 -17  130.39   15.08
  -1  -3 -17  135.68   17.82
  -1  -3 -16  101.96   16.18
  -1  -3 -16  140.74   17.57
   1   3 -16  111.58   13.74
   1   3 -15  265.96   19.44
  -1  -3 -15  275.47   23.31
  -1  -3 -15  255.29   23.55
   1   3 -14  719.04   32.14
  -1  -3 -14  734.99   38.72
  -1  -3 -14  696.49   37.52
  -1  -3 -13  541.09   31.96
  -1  -3 -13  536.07   31.66
   1   3 -13  505.98   25.55
  -1  -3 -12  534.23   31.13
   1   3 -12  578.12   25.63
  -1  -3 -12  576.49   31.55
  -1  -3 -11  629.08   32.37
   1   3 -11  645.82   25.91
  -1  -3 -11  635.97   32.73
   1   3 -10  333.63   16.81
   1  -3  10  327.64   18.27
  -1  -3 -10  336.97   22.35
  -1  -3 -10  319.70   22.53
  -1  -3  -9  544.36   28.71
  -1  -3  -9  543.09   28.12
   1   3  -9  546.95   20.47
   1  -3   9  511.20   22.20
   1   3  -8  557.77   19.43
  -1  -3  -8  551.46   27.28
  -1  -3  -8  557.71   28.43
   1  -3   8  589.76   22.73
   1   3  -7  447.20   15.65
   1  -3   7  503.54   19.52
  -1  -3  -7  467.48   23.94
  -1  -3  -7  435.36   24.17
   1   3  -6 1205.83   27.63
  -1  -3  -6 1256.13   42.32
  -1  -3  -6 1247.76   39.82
  -1  -3  -5 3031.98   68.73
  -1  -3  -5 2945.75   72.25
   1   3  -5 2858.07   52.41
   1   3  -4 2798.25   67.14
  -1  -3  -4 2991.04   72.25
   1   3  -4 2805.42   62.33
  -1   3   4 3160.42   71.97
  -1  -3  -4 3084.04   67.61
  -1   3   3 2745.46   66.97
   1   3  -3 2969.83   62.29
  -1  -3  -3 2877.21   69.32
  -1  -3  -3 3013.63   63.59
   1   3  -3 2864.90   64.42
  -1  -3  -2 1943.91   44.50
   1   3  -2 2010.26   46.97
   1   3  -2 1878.54   36.11
  -1  -3  -2 1884.25   50.45
   1   3  -2 1937.45   45.96
   1   3  -1   92.91    5.42
  -1  -3  -1   90.66    6.74
  -1  -3  -1   93.90    8.82
   1   3  -1   96.19    8.37
  -1  -3   0   68.20    7.24
   1   3   0   65.12    5.30
   1   3   0   69.30    7.23
   1   3   1   71.19    6.21
   1   3   1   80.60    7.99
  -1  -3   1   75.03    7.04
  -1  -3   2 1765.60   42.40
   1   3   2 1782.09   43.29
   1   3   2 1843.14   48.39
  -1   3  -2 1732.50   48.34
  -1  -3   3 2945.47   59.66
   1   3   3 2844.78   64.25
   1   3   3 2886.23   68.52
   1  -3  -3 2802.42   65.41
  -1   3  -3 2822.26   68.63
  -1  -3   3 2923.39   62.18
  -1  -3   4 3081.10   67.05
  -1  -3   4 2984.96   61.18
   1   3   4 3137.37   70.65
   1   3   4 3097.34   73.77
   1  -3  -4 3078.10   71.03
  -1   3  -4 3252.13   75.14
   1  -3  -5 2665.82   66.72
  -1   3  -5 2573.05   68.89
   1   3   5 2763.65   67.04
  -1  -3   5 2753.35   54.62
  -1  -3   5 2902.40   63.75
  -1   3  -6 1202.48   43.37
  -1  -3   6 1307.58   38.70
  -1  -3   6 1258.20   29.24
   1  -3  -6 1257.48   41.82
  -1   3  -7  521.57   15.30
   1  -3  -7  551.30   26.81
  -1  -3   7  521.70   23.42
  -1  -3   7  493.45   15.13
  -1  -3   8  613.94   16.78
  -1   3  -8  593.22   15.67
   1  -3  -9  577.92   30.21
  -1  -3   9  607.30   16.17
  -1   3  -9  565.18   14.10
   1  -3 -10  307.38   22.14
  -1  -3  10  339.65   11.30
  -1  -3  11  551.96   23.63
  -1  -3  11  525.90   15.20
   1  -3 -11  528.19   30.68
  -1  -3  11  556.70   15.77
   1  -3 -12  576.88   32.58
  -1  -3  12  532.49   15.84
  -1  -3  12  570.53   25.53
   1  -3 -13  424.38   29.61
  -1  -3  13  478.84   15.09
  -1  -3  14  670.97   19.34
   1  -3 -14  668.30   37.77
  -1  -3  15  256.61   11.09
   1  -3 -15  254.49   23.57
   1  -3 -16  136.58   18.38
   1  -3 -17  128.33   18.08
   1  -3 -18   12.55   10.09
   1  -3 -19   16.90    9.05
   1  -3 -20   82.85   17.20
   1  -3 -21   30.24   11.62
   1  -3 -22   74.36   17.94
   1  -3 -23   36.15   12.84
   1  -3 -24    7.04    8.19
   1  -3 -25  -16.69   11.11
   1  -3 -26   -4.69    8.56
   1  -3 -27  -16.83   12.14
  -1  -4 -26   30.75   12.79
  -1  -4 -25  110.40   21.10
  -1  -4 -24   24.95   12.04
  -1  -4 -23   61.71   15.27
  -1  -4 -22   15.52    9.72
  -1  -4 -21    4.25    8.33
   1   4 -21   26.80    9.68
  -1  -4 -20    0.04    9.31
   1   4 -20    3.31    5.82
  -1  -4 -19  188.34   23.31
   1   4 -19  197.57   19.86
  -1  -4 -19  173.28   21.69
   1   4 -18  107.15   14.10
  -1  -4 -18  109.72   17.35
  -1  -4 -18  100.71   16.84
  -1  -4 -17  553.28   37.07
  -1  -4 -17  555.19   37.71
   1   4 -17  597.79   32.11
  -1  -4 -16    4.16    7.23
   1   4 -16    4.98    5.29
  -1  -4 -16    1.07    8.22
  -1  -4 -15  545.27   35.33
  -1  -4 -15  499.33   34.33
   1   4 -14  261.32   17.95
  -1  -4 -14  218.49   22.41
  -1  -4 -14  206.40   21.57
  -1  -4 -13   38.21   10.81
  -1  -4 -13   32.11    8.81
   1   4 -13   34.48    6.42
  -1  -4 -12   16.18    7.13
   1   4 -12   22.71    4.90
  -1  -4 -12   27.83    9.71
   1   4 -11  416.12   18.91
   1  -4  11  380.30   20.02
  -1  -4 -11  405.07   26.83
  -1  -4 -11  436.17   28.66
   1   4 -10   98.34    8.24
  -1  -4 -10   94.16   12.76
  -1  -4 -10   81.08   12.17
   1  -4  10  102.39    9.58
   1   4  -9 1604.52   38.52
  -1  -4  -9 1652.19   54.49
   1  -4   9 1713.35   44.54
  -1  -4  -9 1655.84   57.24
  -1  -4  -8  282.42   19.90
   1   4  -8  313.55   11.77
   1  -4   8  268.34   14.10
  -1  -4  -8  297.63   22.25
  -1  -4  -7 1419.26   46.27
  -1  -4  -7 1465.27   50.70
   1   4  -7 1390.05   28.48
   1  -4   7 1379.82   36.44
   1   4  -6   94.34    7.88
  -1  -4  -6  108.03   13.06
  -1  -4  -6   99.90   10.97
   1   4  -6  117.36   12.20
  -1  -4  -5  879.96   32.00
   1   4  -5  848.76   33.10
  -1  -4  -5  821.51   35.04
   1   4  -5  832.02   27.01
  -1  -4  -4  192.99   13.49
   1   4  -4  194.13   12.06
  -1  -4  -4  182.48   15.10
   1   4  -4  170.73   13.66
  -1  -4  -3  123.34   10.09
   1   4  -3  140.35   10.52
  -1  -4  -3  122.42   12.40
   1   4  -3  124.79   11.26
  -1  -4  -2 2061.10   48.52
   1   4  -2 2007.08   38.86
  -1  -4  -2 2024.06   55.96
   1   4  -2 2061.53   53.10
   1   4  -2 2126.84   52.27
   1   4  -1 1927.71   49.99
  -1   4   1 2028.33   52.59
  -1  -4  -1 1883.87   51.92
   1   4  -1 1844.82   39.76
  -1  -4  -1 1911.95   43.91
   1   4   0  575.27   24.32
  -1  -4   0  538.88   17.68
  -1   4   0  485.11   21.97
  -1  -4   0  545.47   23.87
   1   4   0  538.64   18.09
   1   4   1 1870.71   45.75
  -1  -4   1 1830.82   49.53
   1   4   2 1900.00   47.33
  -1   4  -2 1896.05   54.32
  -1   4  -2 1789.42   46.39
  -1  -4   2 1919.71   48.10
   1  -4  -2 1822.22   48.53
  -1  -4   3   71.01    7.24
  -1   4  -3   72.41   10.03
   1  -4  -3   68.85    8.61
   1   4   3   60.45    7.35
  -1   4  -3   70.69    7.14
   1   4   4  213.04   14.86
  -1   4  -4  177.04   10.53
  -1  -4   4  212.09   11.98
  -1   4  -4  199.50   16.44
   1  -4  -4  203.22   14.63
  -1  -4   5  812.28   24.85
   1   4   5  822.33   32.67
  -1   4  -5  828.46   35.65
  -1   4  -5  842.79   24.44
  -1  -4   5  892.83   31.79
   1  -4  -5  830.09   32.92
  -1  -4   6   92.51    6.98
  -1   4  -6   82.38    6.23
  -1   4  -6   77.67   11.45
   1  -4  -6   80.94   10.26
  -1   4  -7 1187.14   27.88
  -1  -4   7 1200.68   28.92
  -1   4  -7 1180.49   46.41
   1  -4  -7 1157.37   43.00
  -1   4  -8  314.11   10.37
  -1  -4   8  348.43   11.89
   1  -4  -8  314.80   22.16
   1  -4  -9 1630.24   55.54
  -1  -4   9 1494.75   30.59
   1  -4 -10   46.24    9.85
   1  -4 -11  292.06   23.45
   1  -4 -12   22.38    7.47
   1  -4 -13   34.46   10.10
   1  -4 -14  210.56   21.24
   1  -4 -15  468.94   33.42
   1  -4 -16    3.05    7.66
   1  -4 -17  591.46   39.44
   1  -4 -18   84.56   15.67
   1  -4 -19  143.68   20.97
   1  -4 -20   -4.66    8.37
   1  -4 -21   16.51   10.45
   1  -4 -22   29.22   12.94
   1  -4 -23   80.00   18.53
   1  -4 -24   22.20   12.30
   1  -4 -25   81.32   17.73
   1  -4 -26   -9.29   12.66
  -1  -5 -25   16.49   11.90
  -1  -5 -24   10.16   10.86
  -1  -5 -23   40.98   12.77
  -1  -5 -22  173.09   24.07
  -1  -5 -21   45.23   12.89
  -1  -5 -20  116.36   19.59
  -1  -5 -19   60.52   15.27
  -1  -5 -19  103.11   19.23
  -1  -5 -18   46.86   12.78
  -1  -5 -18   58.96   15.07
  -1  -5 -17    2.61    6.35
  -1  -5 -17    1.71    7.63
   1   5 -17    6.23    5.96
   1   5 -16   81.80   10.79
  -1  -5 -16   61.42   13.67
  -1  -5 -16   76.02   15.76
  -1  -5 -15  134.90   18.18
  -1  -5 -15  160.57   20.66
   1   5 -15  199.60   15.95
  -1  -5 -14  855.42   44.68
  -1  -5 -14  881.81   47.36
  -1  -5 -13  213.52   21.82
  -1  -5 -13  205.00   22.00
  -1  -5 -12  408.54   28.89
   1  -5  12  442.94   21.65
  -1  -5 -12  385.62   29.44
  -1  -5 -11  357.65   25.58
   1  -5  11  311.19   17.09
  -1  -5 -11  374.27   28.01
  -1  -5 -10  147.53   16.12
   1  -5  10   99.92    9.06
  -1  -5 -10  151.43   17.98
  -1  -5  -9  253.72   20.67
   1  -5   9  250.45   13.54
  -1  -5  -9  236.67   21.85
   1  -5   8 1046.20   30.05
  -1  -5  -8 1122.58   43.31
  -1  -5  -8 1085.66   46.63
  -1  -5  -7  285.65   19.70
  -1  -5  -7  279.93   22.54
   1   5  -7  300.22   21.86
   1   5  -7  280.84   14.32
  -1  -5  -6  913.40   36.04
  -1  -5  -6  915.10   40.80
   1   5  -6  965.81   39.45
   1   5  -6  943.52   30.45
  -1  -5  -5   45.81    9.29
  -1  -5  -5   50.64    7.99
   1   5  -5   52.18    6.98
   1   5  -5   55.11    9.09
   1   5  -4  591.69   27.84
  -1  -5  -4  549.58   29.32
  -1  -5  -4  597.87   25.89
   1   5  -4  565.79   24.04
  -1  -5  -3   36.82    7.63
   1   5  -3   39.17    6.28
  -1  -5  -3   31.87    5.90
   1   5  -3   34.54    6.88
   1   5  -2  685.17   27.75
  -1  -5  -2  703.53   25.00
  -1  -5  -2  658.81   30.45
   1   5  -2  653.00   17.28
   1   5  -2  694.47   29.70
  -1  -5  -1  198.26   11.48
   1   5  -1  196.96   14.66
  -1  -5  -1  193.18   15.29
   1   5  -1  175.14    9.52
  -1  -5   0 2237.00   48.00
   1  -5   0 2130.06   52.84
   1   5   0 2118.13   48.71
  -1  -5   0 2136.97   58.48
  -1  -5   1  229.62   15.73
   1   5   1  213.76   12.64
   1  -5  -1  225.36   14.36
  -1   5  -1  216.33   15.00
  -1   5  -2  645.65   31.65
   1   5   2  738.29   27.32
  -1   5  -2  729.93   27.97
   1  -5  -2  739.58   28.66
  -1  -5   2  719.50   28.14
  -1   5  -3   68.27    7.90
  -1   5  -3   71.03   10.67
   1  -5  -3   80.80    9.41
  -1  -5   3   97.95    9.37
   1   5   3   80.20    9.11
   1   5   4  397.05   21.89
  -1   5  -4  540.72   21.32
  -1  -5   4  356.74   18.19
   1  -5  -4  494.20   25.02
  -1   5  -4  507.88   28.39
  -1  -5   5   42.02    5.87
   1  -5  -5   28.74    6.60
  -1   5  -5   30.48    4.74
  -1   5  -5   27.36    7.53
   1  -5  -6  875.90   36.81
  -1  -5   6  891.46   27.64
  -1   5  -6  851.07   26.15
  -1   5  -6  853.09   39.94
   1  -5  -7  220.66   18.52
  -1   5  -7  230.96   11.38
  -1   5  -7  225.27   20.43
  -1  -5   7  231.58   11.82
  -1  -5   8 1209.64   30.17
  -1   5  -8 1198.86   28.71
   1  -5  -8 1174.96   47.28
  -1   5  -8 1136.75   49.77
  -1  -5   9  301.09   11.09
   1  -5  -9  273.52   22.05
  -1   5  -9  252.02   22.92
  -1   5  -9  265.99    9.16
   1  -5 -10   63.68   11.41
   1  -5 -11  291.62   23.88
   1  -5 -12  470.91   31.99
   1  -5 -13  150.10   18.94
   1  -5 -14  718.02   41.38
   1  -5 -15  202.39   22.53
   1  -5 -16   60.90   13.11
   1  -5 -17    3.21    9.38
   1  -5 -18   58.89   14.80
   1  -5 -19   65.56   15.11
   1  -5 -20  102.24   18.60
   1  -5 -21   61.04   15.89
   1  -5 -22  164.36   25.09
   1  -5 -23   83.32   19.38
   1  -5 -24   10.31   12.54
   1  -5 -25   -2.48   11.14
  -1  -6 -24   60.89   17.38
  -1  -6 -23   50.87   15.29
  -1  -6 -22   32.02   13.02
  -1  -6 -21   37.38   12.33
  -1  -6 -20   18.83   12.37
  -1  -6 -19   22.49   12.21
  -1  -6 -18   76.21   16.93
  -1  -6 -18   73.99   16.04
  -1  -6 -17   75.19   15.64
  -1  -6 -17   96.46   18.93
  -1  -6 -16  286.50   28.15
  -1  -6 -16  337.40   31.58
  -1  -6 -15    9.71    6.95
  -1  -6 -15   22.22   10.44
  -1  -6 -14  294.63   26.44
  -1  -6 -14  276.80   27.61
  -1  -6 -13  141.95   18.04
  -1  -6 -13  133.69   19.13
  -1  -6 -12   31.64   10.22
  -1  -6 -12   35.18   10.77
  -1  -6 -11   11.23    7.27
   1  -6  11   24.16    4.39
  -1  -6 -11   10.96    7.81
  -1  -6 -10  399.18   27.78
   1  -6  10  381.54   17.13
  -1  -6 -10  379.28   29.73
   1  -6   9  667.70   22.50
  -1  -6  -9  693.14   39.28
  -1  -6  -9  748.89   36.60
  -1  -6  -8  244.97   19.83
  -1  -6  -8  232.16   21.98
   1   6  -8  217.16   13.18
   1   6  -8  234.95   21.61
   1  -6   8  209.54   11.08
  -1  -6  -7  171.48   16.29
   1   6  -7  169.31   12.45
   1   6  -7  184.62   18.44
  -1  -6  -7  201.86   20.17
  -1  -6  -6  647.49   30.94
   1   6  -6  632.74   33.73
  -1  -6  -6  633.10   35.04
   1   6  -6  627.25   26.16
  -1  -6  -5  786.48   32.87
   1   6  -5  755.01   36.01
  -1  -6  -5  758.42   37.94
   1   6  -5  789.56   30.48
   1   6  -4    2.01    5.14
   1   6  -4    3.47    3.01
  -1  -6  -4   -2.92    4.27
   1   6  -3  500.01   27.04
  -1  -6  -3  528.36   24.34
  -1  -6  -3  549.76   30.21
   1   6  -2  784.98   35.06
  -1  -6  -2  798.82   28.89
  -1  -6  -2  789.98   35.81
   1  -6   2  803.58   27.34
  -1  -6  -1  771.74   26.18
  -1  -6  -1  765.21   34.07
   1  -6   1  721.62   27.13
  -1  -6   0  402.29   24.01
   1  -6   0  421.88   20.68
   1   6   0  419.72   18.39
  -1  -6   0  453.47   17.59
   1   6   1  605.08   24.25
  -1  -6   1  597.91   28.90
   1  -6  -1  618.29   26.45
   1  -6  -2  881.11   33.67
  -1   6  -2  841.93   38.70
   1   6   2  845.93   31.27
  -1  -6   2  774.62   32.44
  -1   6  -3  619.09   33.55
  -1  -6   3  578.59   26.55
   1  -6  -3  625.12   28.33
   1   6   3  582.55   26.72
  -1  -6   4    0.62    3.70
   1  -6  -4   -0.36    3.99
  -1   6  -4    4.06    5.82
  -1   6  -4    3.67    2.28
  -1  -6   5  783.80   28.98
  -1   6  -5  656.30   35.58
  -1   6  -5  723.15   27.75
   1  -6  -5  717.47   33.85
  -1   6  -6  777.72   27.34
  -1   6  -6  716.72   38.46
   1  -6  -6  764.21   35.79
  -1  -6   6  708.71   26.83
  -1  -6   7  208.22   12.79
  -1   6  -7  200.58   12.30
   1  -6  -7  198.96   18.50
  -1   6  -7  199.51   20.75
  -1   6  -8  301.44   14.07
   1  -6  -8  287.25   22.64
  -1   6  -8  288.27   25.44
  -1  -6   8  297.29   14.95
  -1   6  -9  615.02   18.74
  -1  -6   9  681.58   21.26
  -1   6  -9  611.67   38.11
   1  -6  -9  576.70   34.14
   1  -6 -10  482.99   31.60
   1  -6 -11   24.98    8.37
   1  -6 -12   34.54   10.53
   1  -6 -13  209.77   22.11
   1  -6 -14  211.44   23.22
   1  -6 -15  -11.76    9.46
   1  -6 -16  306.32   29.54
   1  -6 -17  101.33   18.01
   1  -6 -18   84.85   17.14
   1  -6 -19   22.19   10.72
   1  -6 -20   14.95    9.60
   1  -6 -21   56.61   16.72
   1  -6 -22   74.34   18.89
   1  -6 -23   42.53   14.33
   1  -6 -24   32.91   11.88
  -1  -7 -23    6.06   11.27
  -1  -7 -22   26.20   12.40
  -1  -7 -21   51.18   15.59
  -1  -7 -20    9.96    9.56
  -1  -7 -19   75.45   16.53
  -1  -7 -18    0.26    8.94
  -1  -7 -17   21.32   11.32
  -1  -7 -17   69.33   16.62
  -1  -7 -16  212.14   24.75
  -1  -7 -16  244.62   29.07
  -1  -7 -15  136.21   19.55
  -1  -7 -15  148.32   21.95
  -1  -7 -14  581.11   39.61
  -1  -7 -14  644.65   44.04
  -1  -7 -13  138.70   19.16
  -1  -7 -13  171.51   22.74
  -1  -7 -12   90.44   14.97
  -1  -7 -12  100.99   17.74
  -1  -7 -11  297.71   25.84
  -1  -7 -11  304.33   29.07
  -1  -7 -10   30.83   11.03
  -1  -7 -10   38.88   10.28
  -1  -7  -9  190.34   19.06
  -1  -7  -9  158.60   20.04
   1   7  -8  536.56   34.46
   1  -7   8  518.79   17.13
  -1  -7  -8  575.79   32.46
   1   7  -8  535.96   23.94
  -1  -7  -8  525.63   35.57
  -1  -7  -7  111.93   16.94
   1   7  -7  109.44   10.97
  -1  -7  -7  112.18   14.23
   1   7  -7  114.71   15.74
  -1  -7  -6  680.53   33.46
   1   7  -6  638.40   29.15
   1   7  -6  671.94   37.23
  -1  -7  -6  631.31   36.75
  -1  -7  -5  149.16   14.75
   1  -7   5  152.44    9.91
   1   7  -5  139.21   16.13
  -1  -7  -5  158.12   18.63
  -1  -7  -4  432.04   23.77
  -1  -7  -4  456.32   29.48
   1  -7   4  381.81   17.37
   1   7  -4  408.20   27.21
   1   7  -3  176.26   17.36
  -1  -7  -3  202.30   15.34
   1  -7   3  195.95   12.42
  -1  -7  -3  198.91   19.35
  -1  -7  -2  180.54   13.69
   1  -7   2  212.27   13.73
  -1  -7  -2  177.13   17.96
   1   7  -2  200.55   18.59
  -1  -7  -1  410.80   19.40
  -1  -7  -1  410.20   26.19
  -1  -7   0 1190.40   33.75
  -1  -7   0 1182.30   45.66
   1  -7   0 1137.95   39.04
   1  -7  -1  595.39   27.31
   1   7   1  513.85   23.60
  -1  -7   1  531.63   29.04
  -1  -7   2  205.77   17.02
  -1   7  -2  207.61   20.32
   1  -7  -2  235.48   17.59
   1   7   2  203.08   15.30
  -1   7  -3  216.24   20.90
   1  -7  -3  206.74   17.00
  -1  -7   3  220.51   17.57
  -1   7  -4  351.77   26.98
   1  -7  -4  384.05   24.90
  -1  -7   5  151.01   13.40
   1  -7  -5  137.61   15.43
  -1   7  -5  141.08   17.22
   1  -7  -6  636.20   34.31
  -1   7  -6  640.70   27.19
  -1   7  -6  628.10   37.01
  -1  -7   6  624.43   27.29
   1  -7  -7  117.30   15.18
  -1  -7   7   82.79    9.40
  -1   7  -7  123.15   10.66
  -1   7  -7  101.02   16.02
   1  -7  -8  621.04   35.53
  -1  -7   8  699.27   26.04
  -1   7  -8  592.62   23.58
  -1   7  -8  624.19   39.18
  -1   7  -9  180.14   21.28
   1  -7  -9  176.68   19.54
  -1   7 -10    7.14    6.40
   1  -7 -10    2.12    6.96
   1  -7 -11  322.67   27.30
   1  -7 -12   67.62   13.97
   1  -7 -13  178.66   21.24
   1  -7 -14  593.78   40.52
   1  -7 -15  185.11   23.53
   1  -7 -16  213.37   24.92
   1  -7 -17   41.35   13.05
   1  -7 -18   28.76   12.64
   1  -7 -19   61.28   16.21
   1  -7 -20    9.00    8.92
   1  -7 -21   29.46   13.20
   1  -7 -22    9.88   12.49
   1  -7 -23   46.36   16.64
  -1  -8 -22   30.31   12.62
  -1  -8 -21   29.55   14.26
  -1  -8 -20   13.24   10.39
  -1  -8 -19   62.57   16.05
  -1  -8 -18   48.12   15.36
  -1  -8 -17  106.69   19.09
  -1  -8 -16   15.60    9.83
  -1  -8 -16  -12.94   10.75
  -1  -8 -15  108.26   18.55
  -1  -8 -15   94.63   18.76
  -1  -8 -14   10.16    8.92
  -1  -8 -14   28.32   11.55
  -1  -8 -13   76.54   14.21
  -1  -8 -13   66.46   15.89
  -1  -8 -12   38.29   14.05
  -1  -8 -12   23.37    9.11
  -1  -8 -11  103.08   15.98
  -1  -8 -11   79.70   16.66
  -1  -8 -10  129.18   17.38
  -1  -8 -10  137.66   19.92
  -1  -8  -9  716.93   39.60
   1   8  -9  656.95   41.95
  -1  -8  -9  680.72   43.72
  -1  -8  -8   18.89    7.44
   1   8  -8   17.39    7.77
  -1  -8  -8   30.35   11.84
  -1  -8  -7  809.45   39.20
  -1  -8  -7  748.86   44.06
   1   8  -7  755.54   42.71
   1  -8   6  173.21    9.80
  -1  -8  -6  133.57   14.83
   1   8  -6  134.76   18.24
  -1  -8  -6  141.38   19.15
  -1  -8  -5  472.10   27.56
   1   8  -5  505.60   32.76
  -1  -8  -5  446.95   32.80
   1  -8   5  521.15   19.47
  -1  -8  -4  621.18   30.58
   1  -8   4  726.34   25.24
  -1  -8  -4  596.24   37.10
   1   8  -4  639.82   37.11
   1   8  -3   45.68   10.10
  -1  -8  -3   49.16   11.44
  -1  -8  -3   47.97    8.04
   1  -8   3   65.34    7.79
  -1  -8  -2  140.16   12.38
   1  -8   2  169.81   13.10
   1   8  -2  156.80   18.10
  -1  -8  -2  129.11   17.28
  -1  -8  -1 1280.33   38.81
   1   8  -1 1192.76   50.85
   1  -8   1 1258.97   41.26
  -1  -8  -1 1259.27   51.79
  -1  -8   0   17.06    4.20
   1  -8   0   31.15    7.03
  -1  -8   0   14.81    7.90
  -1  -8   1 1135.79   46.83
  -1   8  -1 1023.54   49.64
   1  -8  -1 1132.93   42.10
  -1   8  -2  181.79   20.79
   1  -8  -2  193.20   16.94
  -1  -8   2  170.61   17.40
  -1   8  -3  111.01   16.75
  -1  -8   3   96.38   12.90
   1  -8  -3  110.41   13.04
  -1  -8   4  661.22   32.67
   1  -8  -4  686.26   35.25
  -1   8  -4  667.73   39.69
   1  -8  -5  503.55   30.70
  -1  -8   5  555.65   28.60
  -1   8  -5  496.23   34.84
   1  -8  -6  165.88   18.18
  -1   8  -6  164.07   20.50
  -1  -8   6  144.15   13.85
   1  -8  -7  825.52   42.47
  -1   8  -7  831.78   46.29
  -1   8  -8   25.10    9.34
   1  -8  -8   29.74    9.57
   1  -8  -9  576.69   36.33
  -1   8  -9  634.43   42.02
   1  -8 -10  163.82   19.92
  -1   8 -10  159.96   22.31
   1  -8 -11  103.54   16.29
  -1   8 -11  115.37   19.98
   1  -8 -12   27.45   10.12
   1  -8 -13   62.57   13.88
   1  -8 -14   42.03   13.22
   1  -8 -15   69.54   15.11
   1  -8 -16   10.78    9.57
   1  -8 -17   83.68   17.00
   1  -8 -18   58.54   15.85
   1  -8 -19   56.94   15.54
   1  -8 -20   20.17   12.40
   1  -8 -21   35.01   14.06
   1  -8 -22   58.02   18.40
  -1  -9 -21   20.93   12.66
  -1  -9 -20   21.48   10.79
  -1  -9 -19   19.65   10.14
  -1  -9 -18   13.39    9.76
  -1  -9 -17   -4.43    7.18
  -1  -9 -16   19.25   11.33
  -1  -9 -15   77.51   16.31
  -1  -9 -14  152.76   21.90
  -1  -9 -13  206.28   24.52
  -1  -9 -13  216.59   28.68
  -1  -9 -12  149.17   20.46
  -1  -9 -12  164.66   24.38
  -1  -9 -11   94.20   16.40
  -1  -9 -11  109.57   19.15
  -1  -9 -10   43.47   11.32
  -1  -9 -10   66.36   16.05
  -1  -9  -9   38.62   12.16
   1   9  -9   35.53   11.01
  -1  -9  -9   37.98   10.08
   1   9  -8   38.77   11.08
  -1  -9  -8   49.44   10.84
  -1  -9  -8   44.57   13.80
  -1  -9  -7   32.34    8.83
   1   9  -7   24.19    9.01
  -1  -9  -7   36.82   12.31
  -1  -9  -6  244.81   21.04
  -1  -9  -6  224.00   24.98
   1   9  -6  237.54   24.54
  -1  -9  -5  364.63   24.61
  -1  -9  -5  379.74   30.73
   1   9  -5  335.02   28.48
  -1  -9  -4  427.25   32.76
   1   9  -4  397.20   30.94
  -1  -9  -4  423.14   25.15
  -1  -9  -3  220.92   16.98
  -1  -9  -3  216.30   23.36
   1   9  -3  250.61   24.21
   1   9  -2  483.81   33.33
  -1  -9  -2  459.65   32.51
   1  -9   2  534.04   24.55
  -1  -9  -2  531.20   25.30
  -1  -9  -1    9.48    3.88
   1   9  -1   16.43    7.89
  -1  -9  -1   13.32    8.10
   1  -9   1   12.72    4.45
   1  -9   0   12.45    4.78
  -1  -9   0   14.28    7.83
  -1   9  -1   16.39   10.17
   1  -9  -1    6.81    4.15
  -1  -9   1   -0.77    6.54
  -1   9  -2  464.59   34.58
   1  -9  -2  483.77   28.06
  -1  -9   2  455.73   29.97
  -1   9  -3  157.05   20.37
   1  -9  -3  163.72   16.90
  -1  -9   3  133.65   16.11
  -1  -9   4  527.51   30.63
  -1   9  -4  459.75   35.23
   1  -9  -4  462.37   29.69
  -1   9  -5  318.02   29.23
   1  -9  -5  353.84   26.93
  -1   9  -6  179.48   22.03
   1  -9  -6  167.45   18.86
   1  -9  -7   23.32    8.41
  -1   9  -7    8.88    7.99
  -1   9  -8   74.09   16.62
   1  -9  -8   98.68   14.83
  -1   9  -9   46.44   13.49
   1  -9  -9   42.99   10.98
  -1   9 -10   37.89   13.62
   1  -9 -10   16.80    8.78
  -1   9 -11  116.83   20.82
   1  -9 -11  110.06   17.83
   1  -9 -12  172.27   22.46
   1  -9 -13  177.82   23.11
   1  -9 -14  133.97   20.83
   1  -9 -15   95.70   18.64
   1  -9 -16   27.33   12.64
   1  -9 -17    7.33   10.08
   1  -9 -18   19.79   12.34
   1  -9 -19   24.98   13.68
   1  -9 -20   28.47   14.24
  -1 -10 -19    6.19    8.67
  -1 -10 -18  130.96   22.70
  -1 -10 -17    3.23    8.67
  -1 -10 -16   41.06   14.84
  -1 -10 -15   27.56   10.22
  -1 -10 -14   16.97   10.39
  -1 -10 -13    6.40    8.35
  -1 -10 -12   47.15   13.71
  -1 -10 -11   34.67   10.90
  -1 -10 -10  399.61   31.63
  -1 -10 -10  393.67   36.87
   1  10 -10  402.98   36.63
  -1 -10  -9  137.76   18.42
   1  10  -9  127.75   20.49
  -1 -10  -9  159.99   23.55
   1  10  -8  137.72   20.75
  -1 -10  -8  139.49   18.05
  -1 -10  -8  113.07   20.04
  -1 -10  -7  136.14   17.10
   1  10  -7  138.46   20.86
  -1 -10  -7  115.16   19.11
  -1 -10  -6   40.80    9.22
   1  10  -6   52.08   13.31
  -1 -10  -6   36.92   12.33
   1  10  -5   17.70    9.35
  -1 -10  -5   21.50    6.74
  -1 -10  -5   40.54   13.50
  -1 -10  -4  142.84   20.11
   1  10  -4  123.42   18.45
  -1 -10  -4  149.88   15.19
   1  10  -3    7.14    7.79
  -1 -10  -3   21.10   10.79
   1  10  -2  289.05   27.58
  -1 -10  -2  298.29   27.77
  -1 -10  -1  144.56   19.31
   1  10  -1  154.18   20.22
  -1  10   0  152.29   22.40
   1  10   0  126.50   19.01
  -1 -10   0  147.64   19.42
  -1  10  -1  120.63   19.40
   1 -10  -2  273.60   21.36
  -1  10  -2  275.82   28.97
   1 -10  -3    2.66    3.95
  -1  10  -3    1.78    7.46
   1 -10  -4  159.89   17.68
  -1  10  -4  125.30   19.98
   1 -10  -5   20.48    7.55
  -1  10  -5    0.39    7.37
  -1  10  -6   33.96   13.41
   1 -10  -6   35.72   10.26
   1 -10  -7   92.03   15.09
  -1  10  -7   89.03   17.80
   1 -10  -8  171.68   21.32
  -1  10  -8  169.35   23.93
  -1  10  -9  150.95   22.97
   1 -10  -9  144.64   19.33
   1 -10 -10  361.87   31.87
  -1  10 -10  320.29   33.75
  -1  10 -11   15.85    8.27
   1 -10 -11   31.48   11.29
   1 -10 -12   27.49   10.96
   1 -10 -13   12.47    8.77
   1 -10 -14   10.16    9.10
   1 -10 -15   25.87   10.50
   1 -10 -16   52.19   15.90
   1 -10 -17   17.16   11.80
   1 -10 -18  167.39   26.16
   1 -10 -19   32.74   16.00
  -1 -11 -18   15.82   10.09
  -1 -11 -17   18.21   11.71
  -1 -11 -16    3.50    7.22
  -1 -11 -15   12.22    9.15
  -1 -11 -14    7.33    8.36
  -1 -11 -13   74.31   16.00
  -1 -11 -12   35.07   12.03
  -1 -11 -11  104.00   17.72
  -1 -11 -10   48.63   12.56
   1  11 -10   49.29   14.10
   1  11  -9  107.09   20.09
   1  11  -8   -9.68   10.07
   1  11  -7    2.83    7.92
   1  11  -6   34.77   12.16
   1  11  -5  186.01   24.38
   1  11  -4   82.90   17.39
   1  11  -3  242.00   27.28
   1  11  -2  111.72   19.21
   1  11  -1  100.28   18.29
  -1  11   1   80.46   17.54
   1  11   0    8.08    8.72
  -1  11   0   -6.03   11.79
  -1  11  -1   61.19   15.89
   1  11   1   82.91   17.41
  -1  11  -2   92.79   18.18
  -1  11  -3  267.54   29.27
  -1  11  -4   57.00   15.23
  -1  11  -5  206.69   26.08
  -1  11  -6   28.07   12.68
   1 -11  -7   20.25    8.96
  -1  11  -7   37.01   14.01
   1 -11  -8    2.84    6.34
  -1  11  -8   -2.50    8.34
   1 -11  -9  102.49   17.65
  -1  11  -9   68.23   17.30
  -1  11 -10   56.48   16.02
   1 -11 -10   50.89   13.29
  -1  11 -11  109.70   21.96
   1 -11 -11  110.10   19.42
   1 -11 -12   17.68   10.04
   1 -11 -13   86.27   18.14
   1 -11 -14   30.13   13.25
   1 -11 -15    3.05    8.31
   1 -11 -16    9.89    8.35
   1 -11 -17   32.07   13.99
   1  12 -10   70.67   18.39
   1  12  -9   32.73   12.98
   1  12  -8   14.89   11.10
   1  12  -7   21.82   10.00
   1  12  -6   16.75   10.23
   1  12  -5   50.32   13.88
   1  12  -4  220.83   27.35
   1  12  -3   84.21   18.53
   1  12  -2   82.04   17.08
  -1  12   2   92.68   21.06
   1  12  -1   15.71    9.57
  -1  12   1   32.81   16.12
   1  12   0  -13.22   11.23
  -1  12   0   -6.92   13.25
   1  12   1   11.73    9.27
  -1  12  -1    9.80    8.22
   1  12   2  104.11   20.15
  -1  12  -2  133.25   23.58
  -1  12  -3   58.31   16.81
  -1  12  -4  192.48   27.58
  -1  12  -5   41.20   13.43
  -1  12  -6   21.39   13.52
  -1  12  -7   17.26   11.85
  -1  12  -8   16.91   11.54
  -1  12  -9   27.85   12.20
  -1  12 -10   57.62   17.93
  -1  12 -11    2.67    8.44
   1 -12 -14   -0.29    8.99
   1 -12 -15   10.00    8.15
   1 -12 -16   19.12   11.53
   1  13  -9   46.51   16.13
   1  13  -8   46.23   15.95
   1  13  -7    1.44    8.36
   1  13  -6   40.82   15.03
   1  13  -5   89.67   19.31
   1  13  -4   -6.83    9.87
   1  13  -3   97.89   20.04
  -1  13   3  128.95   26.32
  -1  13   2    2.07   13.48
   1  13  -2   14.24   10.62
  -1  13   1  -21.03   15.03
   1  13  -1   -5.74    7.58
  -1  13   0   80.10   19.89
   1  13   0   95.15   20.31
  -1  13  -1   18.27   12.73
   1  13   1    4.42    8.97
  -1  13  -2   34.42   14.77
   1  13   2   22.31   13.42
   1  13   3  135.63   24.90
  -1  13  -3  117.40   22.87
  -1  13  -4   -5.63    9.02
  -1  13  -5   92.89   21.11
  -1  13  -6   33.17   13.88
  -1  13  -7   20.20   12.02
  -1  13  -8   45.37   16.59
   1  14  -5   13.61   11.06
   1  14  -4   33.00   14.41
   1  14  -3   16.03   11.77
   1  14  -2   71.35   19.44
   1  14  -1   26.32   14.42
   1  14   0   64.21   18.87
   1  14   1   21.98   13.12
   1  14   2   92.36   23.46
   1  14   3    4.63   12.47
   1  14   4   31.22   16.44
   1  14   5   -9.55   13.92
  -2   0   0 4812.68   84.66
   2   0   1 7953.33  140.40
  -2   0  -1 8283.31  138.88
  -2   0  -2 8309.54  149.21
   2   0   2 7830.12  140.69
   2   0   3 1023.38   29.13
  -2   0  -3 1066.50   33.27
  -2   0  -4  293.91   16.54
   2   0   4  332.23   17.51
  -2   0  -5  259.02   15.44
   2   0   5  232.49   15.05
   2   0   6 4451.99   97.10
  -2   0  -6 4192.85   92.58
   2   0   6 4464.69   94.65
   2   0   7   71.93    8.60
  -2   0  -7   60.44    8.06
   2   0  -7   68.98    8.43
   2   0   8  749.37   30.10
  -2   0  -8  701.23   28.87
   2   0   9  175.52   14.07
  -2   0  -9  140.28   12.33
   2   0  -9  148.54   13.65
   2   0 -10  915.09   36.99
  -2   0 -10  938.33   34.49
   2   0  10  932.00   34.92
   2   0 -11  198.55   17.21
  -2   0 -11  217.27   15.84
  -2   0 -12  173.14   14.71
   2   0 -12  177.32   16.46
   2   0 -13    7.10    6.45
  -2   0 -13    3.42    4.11
  -2   0 -14  520.35   27.48
   2   0 -14  516.69   31.06
  -2   0 -15  126.16   13.49
   2   0 -15  140.84   16.70
  -2   0 -16   42.38    7.85
   2   0 -16   36.18    9.35
  -2   0 -17  112.12   13.18
   2   0 -17   97.12   15.28
  -2   0 -18  313.05   22.56
   2   0 -18  286.42   25.67
  -2   0 -19  230.18   19.97
   2   0 -19  187.31   22.22
   2   0 -20  262.79   26.31
  -2   0 -20  312.40   23.60
   2   0 -21    7.39    7.48
  -2   0 -21   -2.54    4.67
   2   0 -22   67.40   15.54
   2   0 -23   73.65   15.72
   2   0 -24   48.81   14.66
   2   0 -25   12.79   12.07
   2   0 -26   -8.14    8.46
   2   0 -27   -4.12    9.10
   2   0 -28  -15.31   10.51
   2   0 -29    0.01    8.66
   2   1 -29   17.32   12.58
   2   1 -28    0.92    7.92
   2   1 -27    3.07    8.75
   2   1 -26    4.40    7.50
   2   1 -25   10.25    8.09
   2   1 -24   51.34   14.63
   2   1 -23   78.61   16.37
  -2  -1 -22   96.80   17.64
   2   1 -22  115.71   18.98
  -2  -1 -22  103.82   15.23
  -2  -1 -21   39.45   14.10
   2   1 -21   19.25   10.65
  -2  -1 -21   33.18   10.27
  -2  -1 -20  194.30   23.44
  -2  -1 -20  163.24   18.12
   2   1 -20  144.55   18.91
  -2  -1 -19   78.21   12.71
  -2  -1 -19   95.97   16.47
   2   1 -19   71.23   13.16
  -2  -1 -18   68.81   11.72
  -2  -1 -18   63.65   14.49
   2   1 -18   63.91   12.75
  -2  -1 -17   48.25   10.41
   2   1 -17   37.76    9.54
  -2  -1 -17   61.33   12.84
  -2  -1 -16   48.09    9.74
   2   1 -16   53.12   11.18
  -2  -1 -16   53.47   12.10
  -2  -1 -15  674.91   37.56
  -2  -1 -15  647.40   33.11
   2   1 -15  614.30   33.87
  -2  -1 -14  656.31   35.72
   2   1 -14  583.66   32.25
  -2  -1 -14  611.81   31.71
   2   1 -13  115.49   13.80
   2  -1  13  128.40   12.25
  -2  -1 -13  130.99   16.11
  -2  -1 -13  135.10   14.52
   2  -1  12 1097.75   37.53
  -2  -1 -12 1057.66   41.45
  -2  -1 -12 1026.43   43.15
   2   1 -12  974.64   39.77
  -2  -1 -11   31.72    8.83
   2  -1  11   20.79    5.05
  -2  -1 -11   33.25    8.11
   2   1 -11   29.99    6.70
   2  -1  10   84.12    9.17
   2   1 -10   91.03   10.85
  -2  -1 -10   67.47   10.02
   2  -1   9  530.43   23.32
   2   1  -9  562.50   25.40
  -2  -1  -9  550.11   26.96
   2  -1   8  228.71   14.49
   2   1  -8  198.41   14.26
  -2  -1  -8  194.06   15.50
   2   1  -7 2473.38   60.39
  -2  -1  -7 2534.37   65.54
   2  -1   7 2595.40   66.12
  -2  -1  -6 1148.92   38.90
   2  -1   6 1253.51   40.31
   2  -1   5  312.07   17.52
  -2  -1  -5  285.68   17.47
  -2  -1  -4 1549.01   45.64
   2  -1   4 1691.90   45.22
   2  -1   3  672.60   24.65
  -2  -1  -3  626.90   25.85
   2  -1   2  460.05   19.14
  -2  -1  -2  497.66   21.82
  -2  -1  -1  480.31   21.01
  -2  -1   0  329.16   16.84
  -2   1  -1  490.85   18.18
   2   1   1  547.40   23.34
  -2  -1   1  514.44   21.07
   2   1   2  309.37   17.30
  -2   1  -2  284.53   13.77
   2   1   3  594.37   26.03
  -2   1  -3  677.79   23.57
  -2   1  -4 1702.63   44.03
   2   1   4 1582.51   47.08
   2   1   5  310.95   18.52
   2   1   5  280.05   17.58
  -2   1  -5  316.66   16.41
  -2   1  -6 1102.58   34.44
   2   1   6 1122.57   38.25
  -2   1  -7 2331.57   59.44
   2  -1  -7 2411.78   64.07
   2  -1  -8  270.85   18.35
  -2   1  -8  247.83   15.10
  -2   1  -9  323.98   17.92
   2  -1  -9  387.49   22.81
   2  -1 -10   86.20   11.71
  -2   1 -10   89.95    9.43
   2  -1 -11   48.28    9.26
  -2   1 -11   43.46    6.73
  -2   1 -12  879.68   32.63
   2  -1 -12  885.07   39.84
   2  -1 -13  114.29   14.96
  -2   1 -13  106.03   10.92
  -2   1 -14  598.84   27.31
   2  -1 -14  578.31   34.18
  -2   1 -15  630.39   28.41
   2  -1 -15  655.04   36.62
  -2   1 -16   28.36    6.40
   2  -1 -16   19.06    7.82
  -2   1 -17   30.79    6.76
   2  -1 -17   33.99   10.38
  -2   1 -18   61.36    9.40
   2  -1 -18   51.11   11.61
   2  -1 -19   67.54   13.87
  -2   1 -19   83.72   11.11
  -2   1 -20  178.75   16.62
   2  -1 -20  171.84   21.87
   2  -1 -21   15.95   10.00
   2  -1 -22  137.05   20.66
   2  -1 -23   80.68   17.85
   2  -1 -24    9.35    9.20
   2  -1 -25    8.31   10.90
   2  -1 -26   26.10   13.61
   2  -1 -27    2.94    8.82
   2  -1 -28   -8.90   10.42
   2   2 -26    2.45    7.00
   2   2 -25  105.75   19.41
  -2  -2 -24   34.13   13.62
   2   2 -24   26.93    9.88
  -2  -2 -23   62.51   13.85
  -2  -2 -23   43.59   13.54
   2   2 -23   48.21   12.22
  -2  -2 -22   62.15   15.75
   2   2 -22   64.31   13.37
  -2  -2 -22   50.46   11.54
  -2  -2 -21   10.40   10.99
   2   2 -21   15.22    8.79
  -2  -2 -21   12.29    7.45
  -2  -2 -20   56.77   14.49
   2   2 -20   39.09   12.02
  -2  -2 -20   28.30    9.71
  -2  -2 -19   51.09   12.04
  -2  -2 -19   53.06   13.18
   2   2 -19   44.19   10.71
  -2  -2 -18   61.41   13.64
   2   2 -18   64.04   12.94
  -2  -2 -18   52.45   11.55
  -2  -2 -17  670.75   39.40
  -2  -2 -17  602.85   35.85
   2   2 -17  578.55   34.13
   2   2 -16  119.03   15.39
  -2  -2 -16  132.27   18.18
  -2  -2 -16  119.45   15.81
  -2  -2 -15  539.57   32.29
  -2  -2 -15  563.34   34.22
   2   2 -15  562.26   31.26
  -2  -2 -14  184.98   19.35
   2   2 -14  164.27   16.44
  -2  -2 -14  192.81   18.85
  -2  -2 -13  189.82   18.68
   2   2 -13  169.09   15.70
  -2  -2 -13  185.90   18.14
  -2  -2 -12  518.11   30.54
   2   2 -12  525.73   27.24
  -2  -2 -12  525.73   29.97
   2   2 -11  268.77   18.04
  -2  -2 -11  286.97   21.77
  -2  -2 -11  290.02   22.07
  -2  -2 -10   57.23   10.16
  -2  -2 -10   65.94   11.25
   2   2 -10   50.06    7.61
  -2  -2  -9 1945.50   58.58
   2   2  -9 1847.84   50.48
  -2  -2  -9 1869.49   58.58
  -2  -2  -8  475.57   26.05
   2   2  -8  485.20   21.53
  -2  -2  -8  511.94   25.97
   2   2  -7 1243.64   35.88
  -2  -2  -7 1289.71   44.16
  -2  -2  -6  643.20   29.19
  -2  -2  -5  338.04   20.31
   2  -2   5  386.63   21.16
   2  -2   4 1744.06   50.90
  -2  -2  -4 1925.94   52.94
  -2  -2  -3   10.36    4.61
   2  -2   3    8.81    3.45
  -2  -2  -2  200.61   14.50
  -2  -2  -1 4519.13   94.80
   2   2  -1 4391.85   95.28
   2   2   0  273.23   16.90
  -2  -2   0  250.94   15.43
   2   2   1 4855.46  103.63
  -2  -2   1 4652.51   98.15
  -2   2  -1 5020.13   97.75
  -2   2  -2  196.45   12.93
   2   2   2  210.19   14.99
  -2  -2   2  209.39   13.22
  -2  -2   3    4.63    2.78
   2   2   3    7.28    3.88
   2   2   3    2.00    2.16
  -2   2  -3    5.28    3.23
  -2  -2   3    4.69    1.64
  -2  -2   4 1980.27   49.12
   2   2   4 2090.43   57.11
   2   2   4 1973.80   53.73
  -2   2  -4 1917.76   52.96
  -2  -2   4 2004.41   42.70
   2   2   5  389.82   20.98
  -2   2  -5  399.49   21.32
  -2   2  -6  568.21   22.21
   2  -2  -7 1138.28   40.94
  -2   2  -7 1043.24   33.31
   2  -2  -8  449.26   25.12
  -2   2  -8  416.16   19.21
   2  -2  -9 1750.34   56.14
  -2   2  -9 1619.63   44.33
   2  -2 -10   88.89   12.37
  -2   2 -10   56.26    6.96
  -2   2 -11  241.67   14.39
   2  -2 -11  247.50   20.23
  -2   2 -12  379.70   18.61
   2  -2 -12  403.02   27.11
  -2   2 -13  220.70   14.21
   2  -2 -13  222.31   20.89
  -2   2 -14  158.14   12.36
   2  -2 -14  174.96   19.16
  -2   2 -15  502.44   22.66
   2  -2 -15  493.59   32.94
  -2  -2  15  472.48   23.71
  -2  -2  16  128.84   12.26
  -2   2 -16  119.57   11.01
   2  -2 -16  145.92   18.31
  -2   2 -17  492.15   23.55
   2  -2 -17  503.48   35.13
  -2   2 -18   65.78    8.63
   2  -2 -18   66.91   14.04
   2  -2 -19   50.74   13.28
   2  -2 -20   16.41    9.01
   2  -2 -21   19.78    8.87
   2  -2 -22   99.37   18.59
   2  -2 -23   61.48   16.30
   2  -2 -24   36.47   12.63
   2  -2 -25  119.46   22.77
   2  -2 -26   18.05   13.07
   2  -2 -27   29.32   13.33
  -2  -3 -26   29.56   15.52
  -2  -3 -25   15.01   10.58
  -2  -3 -24   32.24   13.60
  -2  -3 -23   22.87   12.91
   2   3 -23   16.11    9.30
  -2  -3 -23   10.40    8.84
   2   3 -22   53.02   12.33
  -2  -3 -22   66.68   17.14
  -2  -3 -22   53.74   13.61
  -2  -3 -21  119.27   20.73
  -2  -3 -21   68.70   14.76
   2   3 -21   89.89   15.73
  -2  -3 -20  387.87   32.71
   2   3 -20  356.29   28.94
  -2  -3 -20  340.99   30.11
  -2  -3 -19   91.85   16.03
  -2  -3 -19  100.90   18.35
   2   3 -19   87.03   14.17
  -2  -3 -18   33.36   10.86
   2   3 -18   32.01    8.32
  -2  -3 -18   37.98   11.85
  -2  -3 -17  343.62   28.97
   2   3 -17  354.77   25.44
  -2  -3 -17  300.04   26.34
  -2  -3 -16   73.64   15.34
   2   3 -16   71.68   11.56
  -2  -3 -16   65.77   12.34
  -2  -3 -15   10.06    8.39
   2   3 -15    3.44    4.72
  -2  -3 -15    1.98    5.69
  -2  -3 -14  143.12   17.40
   2   3 -14  143.36   14.06
  -2  -3 -14  126.61   16.60
  -2  -3 -13  881.69   42.23
  -2  -3 -13  855.67   42.24
   2   3 -13  905.94   36.27
  -2  -3 -12 1182.45   48.47
  -2  -3 -12 1200.28   50.15
   2   3 -12 1238.30   41.83
   2   3 -11  126.83   11.75
  -2  -3 -11  138.46   15.99
  -2  -3 -11  139.60   16.51
  -2  -3 -10  268.44   20.98
  -2  -3 -10  299.44   23.33
   2   3 -10  268.51   15.98
  -2  -3  -9  348.59   22.80
  -2  -3  -9  333.88   24.09
   2   3  -9  319.63   16.75
  -2  -3  -8  838.09   35.68
  -2  -3  -8  872.52   38.89
   2   3  -8  858.95   27.84
  -2  -3  -7  536.88   26.69
   2   3  -7  478.18   18.90
  -2  -3  -7  523.12   28.71
  -2  -3  -6  113.05   13.01
  -2  -3  -5 1331.72   46.25
  -2  -3  -4 1907.41   55.97
   2   3  -3 1506.82   45.36
  -2  -3  -3 1573.52   48.16
   2   3  -3 1481.34   37.36
   2   3  -2  395.16   20.91
  -2  -3  -2  389.35   21.25
   2   3  -2  377.41   14.80
   2   3  -1 1574.44   35.90
  -2  -3  -1 1486.49   45.59
   2   3  -1 1559.18   47.56
   2   3   0 5072.81  106.54
  -2  -3   0 4684.60  101.93
   2   3   1 1315.81   38.51
  -2  -3   1 1358.19   40.93
  -2   3  -2  355.63   20.09
  -2  -3   2  387.14   19.20
   2   3   2  347.89   18.00
   2   3   3 1517.10   45.14
  -2  -3   3 1576.14   43.62
  -2   3  -3 1615.38   48.03
  -2  -3   4 1878.20   43.48
   2   3   4 1795.72   52.55
  -2  -3   4 1862.77   48.48
  -2  -3   5 1376.27   38.70
  -2   3  -5 1359.78   46.40
  -2  -3   5 1363.89   36.29
  -2  -3   6   82.73    8.08
   2  -3  -6   99.67   11.16
  -2  -3   6   86.25    7.85
  -2  -3   7  479.88   19.86
   2  -3  -7  410.51   24.61
  -2  -3   7  477.80   21.02
  -2   3  -7  407.01   25.50
  -2   3  -8  880.85   29.24
  -2  -3   8  869.90   28.41
  -2  -3   8  922.42   32.15
   2  -3  -8  919.95   38.51
  -2   3  -9  262.57   14.69
   2  -3  -9  286.75   22.02
  -2   3 -10  231.72   13.27
   2  -3 -10  245.86   20.55
  -2   3 -11  140.38   10.00
   2  -3 -11  159.92   17.75
   2  -3 -12 1230.78   50.61
  -2   3 -12 1133.49   32.46
   2  -3 -13  822.05   42.31
  -2   3 -13  758.49   25.41
   2  -3 -14  145.97   18.10
  -2   3 -14  161.50   10.62
  -2   3 -15    4.60    1.99
   2  -3 -15    1.83    8.25
  -2  -3  15    2.86    2.12
  -2   3 -16  112.94    9.11
   2  -3 -16   93.07   15.38
   2  -3 -17  266.98   26.36
   2  -3 -18   29.72   12.04
   2  -3 -19   48.84   12.38
   2  -3 -20  344.08   32.55
   2  -3 -21   67.84   15.51
   2  -3 -22   50.76   15.41
   2  -3 -23    7.57    8.40
   2  -3 -24   -5.10    9.17
   2  -3 -25    7.16    9.93
   2  -3 -26   12.60   12.92
  -2  -4 -25   36.07   13.81
  -2  -4 -24   70.03   18.50
  -2  -4 -23   24.77   13.80
  -2  -4 -23   27.15   12.71
  -2  -4 -22   13.67    9.70
  -2  -4 -22    6.18    8.46
  -2  -4 -21   34.85   14.00
  -2  -4 -21    9.87    9.25
  -2  -4 -20   19.37   10.52
   2   4 -20    6.86    6.42
  -2  -4 -20   12.85    7.59
  -2  -4 -19   68.97   15.89
   2   4 -19   52.25   10.52
  -2  -4 -19   50.51   12.88
  -2  -4 -18  272.98   26.92
   2   4 -18  290.18   23.60
  -2  -4 -18  293.51   27.87
  -2  -4 -17  197.71   23.06
   2   4 -17  231.01   20.45
   2   4 -16  467.80   27.84
  -2  -4 -16  443.01   33.15
  -2  -4 -16  482.89   34.14
   2   4 -15   30.55    6.93
  -2  -4 -15   45.16   10.82
  -2  -4 -15   35.32   10.35
  -2  -4 -14   19.03    7.65
  -2  -4 -14   17.72    8.93
   2   4 -14   20.03    6.47
  -2  -4 -13  172.05   19.22
   2   4 -13  165.39   13.67
  -2  -4 -13  147.08   18.73
  -2  -4 -12  130.69   15.84
  -2  -4 -12  120.82   16.79
   2   4 -12  121.01   11.30
  -2  -4 -11  358.91   25.53
   2   4 -11  370.30   18.89
  -2  -4 -11  341.90   26.57
  -2  -4 -10  689.02   37.39
  -2  -4 -10  664.43   33.91
   2   4 -10  647.45   24.62
  -2  -4  -9  132.25   14.94
   2   4  -9  133.74    9.87
  -2  -4  -9  133.97   16.94
  -2  -4  -8 1321.18   47.01
   2   4  -8 1294.69   33.94
  -2  -4  -8 1339.85   52.04
  -2  -4  -7  199.03   16.58
   2   4  -7  184.05    9.99
  -2  -4  -7  220.73   19.78
  -2  -4  -6  373.81   22.20
  -2  -4  -6  351.26   24.29
  -2  -4  -5  364.30   24.18
   2   4  -4  300.27   18.54
  -2  -4  -4  301.91   21.14
   2   4  -4  292.85   16.96
  -2  -4  -3  590.81   29.41
   2   4  -3  626.73   28.51
   2   4  -3  654.51   24.87
  -2  -4  -2  554.68   27.44
   2   4  -2  569.39   27.08
   2   4  -2  542.86   21.68
   2   4  -1  166.26   10.54
  -2  -4  -1  168.22   14.37
   2   4  -1  186.11   15.13
   2   4  -1  181.30   11.36
   2   4   0 3159.73   69.22
  -2  -4   0 3243.95   77.49
   2   4   1  142.91   11.04
  -2  -4   1  149.92   12.74
   2   4   2  590.93   25.03
  -2  -4   2  612.28   26.01
  -2   4  -2  616.47   29.68
  -2   4  -3  768.85   33.20
   2   4   3  693.39   29.03
  -2  -4   3  733.50   27.84
  -2  -4   4  300.85   16.66
  -2   4  -4  274.94   20.47
  -2  -4   5  453.30   19.86
  -2  -4   5  446.09   20.18
   2  -4  -5  453.64   24.70
  -2   4  -5  467.28   27.06
  -2  -4   6  438.42   20.36
  -2  -4   6  396.91   18.87
   2  -4  -6  442.60   25.72
  -2  -4   7  175.58   11.60
   2  -4  -7  130.97   14.35
  -2   4  -7  124.65   15.01
  -2  -4   7  199.35   13.83
  -2  -4   8 1317.93   36.02
  -2   4  -8 1222.33   50.73
  -2   4  -9  117.52    9.66
   2  -4  -9  146.65   15.62
  -2  -4   9  121.67    9.37
  -2   4 -10  622.92   22.67
  -2  -4  10  697.53   23.66
   2  -4 -10  624.52   35.15
  -2   4 -11  311.55   14.48
  -2  -4  11  338.31   15.37
   2  -4 -11  330.60   25.52
   2  -4 -12  139.14   17.81
  -2  -4  12  135.54    9.24
  -2   4 -12  130.31    8.32
   2  -4 -13  199.70   21.53
  -2   4 -13  208.38   10.11
  -2  -4  13  190.17   10.75
  -2  -4  14   18.07    3.41
  -2   4 -14   17.79    2.86
  -2  -4  15   34.36    4.39
   2  -4 -15   29.15    9.60
   2  -4 -16  508.67   36.91
   2  -4 -17  139.79   19.70
   2  -4 -18  310.74   29.91
   2  -4 -19   77.49   17.19
   2  -4 -20   24.26   11.72
   2  -4 -21   44.38   15.34
   2  -4 -22  -11.17   10.41
   2  -4 -23   15.10   10.80
   2  -4 -24   32.43   14.62
   2  -4 -25   25.09   12.74
   2  -4 -26   36.44   17.04
  -2  -5 -24   37.54   12.20
  -2  -5 -23   50.91   16.15
  -2  -5 -23   21.70   10.91
  -2  -5 -22   57.26   15.32
  -2  -5 -22   28.67   12.64
  -2  -5 -21   65.11   14.96
  -2  -5 -21   81.31   17.75
  -2  -5 -20    7.26    8.54
  -2  -5 -20    6.92    7.24
  -2  -5 -19  119.55   19.93
  -2  -5 -19  116.73   19.13
  -2  -5 -18   44.22   13.95
  -2  -5 -18    4.06    7.31
  -2  -5 -17   -2.48    8.05
  -2  -5 -17    9.30    8.14
  -2  -5 -16  277.59   26.93
   2   5 -16  330.13   21.63
   2   5 -15  127.63   13.01
  -2  -5 -15  116.60   18.14
  -2  -5 -15  118.39   18.17
   2   5 -14  128.74   12.13
  -2  -5 -14  154.09   19.35
  -2  -5 -14  111.21   17.21
  -2  -5 -13  522.03   33.14
   2   5 -13  569.93   24.42
  -2  -5 -13  498.31   35.17
  -2  -5 -12   68.87   12.91
  -2  -5 -12   92.63   15.84
   2   5 -12   99.76    9.27
  -2  -5 -11  482.79   30.49
   2   5 -11  522.09   20.31
  -2  -5 -11  480.53   33.13
  -2  -5 -10  617.29   33.80
  -2  -5 -10  638.71   37.89
   2   5 -10  679.57   21.89
  -2  -5  -9   97.30   13.35
  -2  -5  -9   96.69   14.73
   2   5  -9   85.50    6.30
  -2  -5  -8  358.80   23.59
   2   5  -8  378.20   12.41
  -2  -5  -8  327.84   25.76
  -2  -5  -7  111.53   12.87
   2   5  -7  115.97    5.78
  -2  -5  -7   99.04   14.95
  -2  -5  -6 2155.01   61.27
   2   5  -6 2045.33   39.19
  -2  -5  -6 2041.85   67.98
  -2  -5  -5 1870.71   53.49
   2   5  -5 1679.10   34.80
   2   5  -5 1804.97   53.45
  -2  -5  -5 1764.31   60.71
   2   5  -5 1762.99   53.84
   2   5  -4  153.22    7.77
   2   5  -4  173.44   14.61
   2   5  -4  178.35   15.12
  -2  -5  -4  177.49   17.45
   2   5  -3 1374.26   33.41
  -2  -5  -3 1503.78   52.39
   2   5  -3 1484.46   44.95
   2   5  -2  833.90   30.75
   2   5  -2  769.88   24.10
  -2  -5  -2  826.24   36.51
   2   5  -1  593.18   24.77
  -2  -5  -1  627.30   30.56
   2   5  -1  572.99   21.45
  -2  -5   0  696.24   31.37
   2   5   0  672.08   25.02
  -2  -5   1  602.58   28.12
   2   5   1  587.81   24.56
   2   5   2  948.27   33.69
  -2   5  -2  877.64   39.26
  -2  -5   2  926.32   34.90
  -2   5  -3 1588.03   55.15
  -2  -5   3 1578.34   47.35
   2   5   3 1576.09   48.72
   2  -5  -4  116.70   12.74
  -2  -5   4  141.96   12.28
  -2   5  -4  134.91   15.54
  -2  -5   5 1842.74   49.82
   2  -5  -5 1725.55   56.95
  -2   5  -5 1792.70   61.45
   2  -5  -6 1814.47   60.39
  -2   5  -6 1971.33   65.43
  -2  -5   6 1981.36   51.16
   2  -5  -7  141.29   15.61
  -2   5  -7  165.12   18.57
  -2  -5   8  377.18   17.56
  -2   5  -8  427.88   30.05
   2  -5  -8  396.88   26.74
   2  -5  -9   86.31   12.98
  -2   5  -9  110.70   16.79
  -2  -5   9   82.68    8.03
  -2  -5  10  598.82   21.25
   2  -5 -10  573.59   34.85
  -2   5 -10  586.90   21.67
  -2  -5  11  528.41   18.76
   2  -5 -11  548.48   34.49
  -2   5 -11  502.92   18.23
   2  -5 -12   78.83   15.19
  -2  -5  12   73.88    6.17
  -2   5 -12   69.63    5.30
  -2  -5  13  555.41   17.01
   2  -5 -13  500.91   34.77
   2  -5 -14  136.71   18.84
   2  -5 -15  129.59   18.78
   2  -5 -16  283.97   28.47
   2  -5 -17   -4.85    9.24
   2  -5 -18   14.74    8.49
   2  -5 -19   84.95   17.62
   2  -5 -20    5.75    9.15
   2  -5 -21   68.03   16.07
   2  -5 -22   28.43   13.70
   2  -5 -23   58.86   15.61
   2  -5 -24   50.03   17.17
   2  -5 -25    8.36    9.36
  -2  -6 -24   13.65   12.81
  -2  -6 -23   40.46   13.56
  -2  -6 -23   31.97   14.61
  -2  -6 -22   41.45   14.30
  -2  -6 -22   28.73   12.98
  -2  -6 -21   12.66   12.11
  -2  -6 -21    4.04    7.90
  -2  -6 -20   14.91   10.97
  -2  -6 -20    8.27   10.59
  -2  -6 -19  141.10   22.25
  -2  -6 -19  161.23   23.58
  -2  -6 -18  132.95   20.58
  -2  -6 -18  110.25   19.99
  -2  -6 -17  112.53   18.54
  -2  -6 -17   94.96   17.84
  -2  -6 -16   10.18   11.18
  -2  -6 -16   27.29   12.39
  -2  -6 -15   40.00   11.92
  -2  -6 -15   41.42   12.24
  -2  -6 -14    4.80    8.88
  -2  -6 -14    9.23    9.30
  -2  -6 -13   15.21    8.36
  -2  -6 -13   43.31   11.21
  -2  -6 -12    8.91    7.39
  -2  -6 -12   19.48    9.33
  -2  -6 -11  902.32   43.64
  -2  -6 -11  872.37   47.55
  -2  -6 -10  239.56   21.57
  -2  -6 -10  300.91   27.02
  -2  -6  -9   96.11   15.80
  -2  -6  -9  108.82   14.84
  -2  -6  -8   31.68    8.28
  -2  -6  -8   25.71    9.20
  -2  -6  -7  165.02   16.12
  -2  -6  -7  156.40   18.34
   2   6  -6   84.55   11.88
  -2  -6  -6   88.93   11.77
  -2  -6  -6   86.21   13.80
  -2  -6  -5  451.89   25.02
  -2  -6  -5  408.47   28.39
   2   6  -5  420.39   25.26
   2   6  -4  179.95   16.31
  -2  -6  -4  158.17   16.97
  -2  -6  -3 1022.26   44.95
   2   6  -3 1075.80   27.13
   2   6  -3 1143.01   41.80
   2   6  -2  356.99   21.45
  -2  -6  -2  330.41   23.81
   2   6  -2  345.65   15.04
   2   6  -1  404.17   22.25
   2   6  -1  382.85   17.90
  -2  -6  -1  427.28   26.32
  -2  -6   0   18.80    6.29
   2   6   0   22.84    4.95
   2   6   1  388.05   20.41
  -2  -6   1  384.09   23.75
   2  -6  -2  306.02   20.20
  -2  -6   2  319.00   21.30
   2   6   2  339.36   20.14
  -2   6  -2  306.53   23.96
  -2   6  -3 1023.59   45.26
   2  -6  -3  959.95   39.32
  -2  -6   3 1046.36   39.21
   2  -6  -4  157.48   15.87
  -2  -6   4  157.81   14.04
  -2   6  -4  159.71   17.47
   2  -6  -5  359.54   24.38
  -2  -6   5  385.31   21.37
  -2   6  -5  399.56   28.45
  -2   6  -6   93.38   14.66
   2  -6  -6   68.11   11.62
  -2  -6   6   77.24    9.47
  -2   6  -6   53.02    7.70
  -2  -6   7   96.12    9.70
  -2   6  -7  119.55   10.88
   2  -6  -7   98.86   14.28
  -2   6  -7  113.40   15.66
   2  -6  -8   23.94    8.66
  -2   6  -8   17.63    6.59
  -2  -6   8   40.61    6.19
  -2   6  -8   22.69    4.72
   2  -6  -9   77.15   13.58
  -2   6  -9   91.77    8.74
  -2   6  -9   71.69   13.65
  -2  -6   9   83.63    8.16
  -2  -6  10  205.01   12.69
  -2   6 -10  228.10   25.18
   2  -6 -10  222.91   22.22
  -2   6 -10  261.76   13.63
  -2  -6  11  822.06   25.40
  -2   6 -11  748.11   23.79
   2  -6 -11  793.99   43.64
   2  -6 -12   15.31    7.12
  -2  -6  12   21.16    3.38
   2  -6 -13   68.05   13.95
   2  -6 -14    9.35    7.95
   2  -6 -15   55.11   13.62
   2  -6 -16    0.70    8.32
   2  -6 -17   98.34   18.00
   2  -6 -18  108.44   19.21
   2  -6 -19  130.48   20.41
   2  -6 -20    9.21   10.82
   2  -6 -21    9.79   11.61
   2  -6 -22   30.73   12.54
   2  -6 -23   19.10   12.55
  -2  -7 -22   30.48   14.06
  -2  -7 -22   22.67   14.30
  -2  -7 -21   22.97   11.71
  -2  -7 -21   26.06   12.16
  -2  -7 -20   31.39   13.51
  -2  -7 -20   15.29   12.02
  -2  -7 -19  108.40   19.15
  -2  -7 -19  100.78   20.42
  -2  -7 -18  132.63   20.85
  -2  -7 -18  115.66   20.82
  -2  -7 -17   12.25   11.56
  -2  -7 -17   -3.95    8.99
  -2  -7 -16  170.49   22.31
  -2  -7 -16  138.09   22.20
  -2  -7 -15   76.22   17.82
  -2  -7 -15   68.91   15.45
  -2  -7 -14  209.92   23.45
  -2  -7 -14  187.37   24.06
  -2  -7 -13  241.46   24.02
  -2  -7 -13  192.07   23.70
  -2  -7 -12  122.62   18.00
  -2  -7 -12  119.07   19.35
  -2  -7 -11  285.46   25.15
  -2  -7 -11  288.89   28.57
  -2  -7 -10  449.21   30.51
  -2  -7 -10  414.60   33.57
  -2  -7  -9   16.64    8.01
  -2  -7  -9   20.51   10.25
  -2  -7  -8  131.56   15.44
  -2  -7  -8  125.59   17.86
   2   7  -7   36.00    8.95
  -2  -7  -7   52.39   10.41
  -2  -7  -7   54.53   13.01
  -2  -7  -6  565.88   30.75
  -2  -7  -6  577.36   36.56
   2   7  -6  537.90   32.36
  -2  -7  -5  438.72   25.45
  -2  -7  -5  401.19   29.54
   2   7  -5  417.97   27.22
   2   7  -4    4.76    4.68
  -2  -7  -4   11.94    6.47
  -2  -7  -3  323.87   25.41
   2   7  -3  377.96   12.64
   2   7  -3  367.45   24.27
   2   7  -2  831.41   37.10
  -2  -7  -2  837.89   40.57
   2   7  -2  831.94   25.56
   2   7  -1   92.17    8.54
  -2  -7  -1  103.84   13.85
   2   7  -1   84.11   11.65
  -2  -7   0  538.81   30.99
   2   7   0  540.81   23.53
   2  -7  -1   89.26   11.58
   2   7   1   90.14   10.12
  -2  -7   1   95.63   12.78
   2  -7  -2  714.50   34.25
  -2  -7   2  794.58   36.02
  -2   7  -2  775.58   41.19
  -2   7  -3  294.36   24.95
   2  -7  -3  321.62   22.67
  -2  -7   3  305.06   21.29
   2  -7  -4   14.64    7.23
  -2  -7   4    9.95    5.35
  -2   7  -4    3.37    6.74
   2  -7  -5  403.43   26.95
  -2  -7   5  402.70   23.31
  -2   7  -5  426.25   31.12
  -2   7  -6  547.60   35.58
   2  -7  -6  483.92   30.25
  -2  -7   6  480.85   24.85
   2  -7  -7   47.55   10.40
  -2  -7   7   39.63    7.14
  -2   7  -7   40.11   12.70
   2  -7  -8   97.93   14.75
  -2  -7   8  135.71   11.92
  -2   7  -8   92.20   15.88
   2  -7  -9   17.89    8.76
  -2   7  -9   15.97   10.14
  -2  -7   9   16.03    4.42
  -2  -7  10  369.88   18.18
   2  -7 -10  380.16   30.29
  -2   7 -10  324.91   30.02
   2  -7 -11  225.79   23.98
  -2   7 -11  230.87   26.16
   2  -7 -12   91.53   15.54
   2  -7 -13  180.16   22.06
   2  -7 -14  181.92   23.30
   2  -7 -15   36.97   11.63
   2  -7 -16  136.44   20.93
   2  -7 -17    1.44    7.28
   2  -7 -18   83.92   17.26
   2  -7 -19   87.40   17.43
   2  -7 -20    0.84    8.79
   2  -7 -21   37.15   13.37
   2  -7 -22   15.85   11.21
  -2  -8 -21   35.17   13.95
  -2  -8 -21    7.79    9.26
  -2  -8 -20    0.63    8.48
  -2  -8 -20   36.48   16.18
  -2  -8 -19   50.26   15.42
  -2  -8 -19   65.78   18.03
  -2  -8 -18  101.27   19.38
  -2  -8 -18   97.46   20.25
  -2  -8 -17   48.44   14.17
  -2  -8 -17   59.82   16.76
  -2  -8 -16  221.07   25.87
  -2  -8 -16  198.53   27.57
  -2  -8 -15   21.81    9.76
  -2  -8 -15   23.76   13.60
  -2  -8 -14   12.59    8.59
  -2  -8 -14   16.46   11.35
  -2  -8 -13  155.78   23.50
  -2  -8 -13  166.11   21.19
  -2  -8 -12   54.34   13.24
  -2  -8 -12   27.82   12.91
  -2  -8 -11  115.01   16.62
  -2  -8 -11  118.09   20.16
  -2  -8 -10   88.42   16.66
  -2  -8 -10  107.44   15.92
  -2  -8  -9   68.75   13.13
  -2  -8  -9   50.37   12.98
  -2  -8  -8  799.09   40.04
  -2  -8  -8  719.55   44.84
   2   8  -8  824.18   44.88
  -2  -8  -7   31.51   10.74
  -2  -8  -7   35.40    9.04
   2   8  -7   37.74    9.48
  -2  -8  -6   64.08   11.73
   2   8  -6   64.36   11.96
  -2  -8  -6   71.14   14.75
  -2  -8  -5  797.91   43.98
   2   8  -5  718.08   39.21
  -2  -8  -4   25.17    9.29
   2   8  -4   28.78    8.09
  -2  -8  -3  762.14   41.82
   2  -8   3  712.07   30.68
   2   8  -3  772.01   38.81
   2   8  -2  256.88   21.64
   2  -8   2  300.16   19.75
  -2  -8  -2  239.42   22.66
   2   8  -1  119.61   15.05
  -2  -8  -1  115.91   15.62
   2  -8   1   92.62   11.87
  -2  -8   0  755.91   38.83
   2  -8   0  723.66   33.86
   2  -8  -1   85.40   11.62
  -2   8  -1   86.88   15.22
  -2  -8   1  118.27   14.65
  -2   8  -2  235.35   23.79
   2  -8  -2  223.52   19.04
  -2  -8   2  194.87   18.44
  -2   8  -3  776.30   44.21
   2  -8  -3  729.40   36.66
  -2  -8   3  847.46   38.81
   2  -8  -4   60.04   11.14
  -2  -8   4   44.26    9.31
  -2   8  -4   71.86   14.92
   2  -8  -5  513.20   32.31
  -2  -8   5  615.59   30.84
  -2   8  -5  573.26   38.30
  -2   8  -6   81.87   15.85
   2  -8  -6   70.10   13.21
  -2  -8   6   90.58   11.24
   2  -8  -7   28.36   10.05
  -2  -8   7   46.42    8.35
  -2   8  -7   51.66   13.71
  -2  -8   8  808.63   32.84
   2  -8  -8  802.84   44.15
  -2   8  -8  898.96   50.42
   2  -8  -9   41.17   11.19
  -2   8  -9   51.05   14.81
  -2  -8   9   73.63    9.24
  -2   8 -10  112.62   19.20
   2  -8 -10  103.72   16.53
  -2   8 -11  127.01   20.89
   2  -8 -11  100.93   17.04
   2  -8 -12   51.31   13.93
   2  -8 -13   93.82   17.24
   2  -8 -14   -8.28   10.03
   2  -8 -15   -0.08    8.23
   2  -8 -16  194.88   25.59
   2  -8 -17   43.77   14.67
   2  -8 -18   93.36   18.33
   2  -8 -19   35.60   15.73
   2  -8 -20   -3.91   10.56
   2  -8 -21   -4.53    8.36
  -2  -9 -20   27.57   12.46
  -2  -9 -19   53.89   16.03
  -2  -9 -19   23.34   11.20
  -2  -9 -18   16.67   11.26
  -2  -9 -18   -0.37   10.78
  -2  -9 -17   15.70   11.22
  -2  -9 -17    9.12    9.89
  -2  -9 -16   21.17    9.61
  -2  -9 -16   39.70   14.74
  -2  -9 -15    6.82    7.23
  -2  -9 -15   -5.86    8.78
  -2  -9 -14   92.97   16.90
  -2  -9 -14  134.48   22.58
  -2  -9 -13  117.02   18.92
  -2  -9 -13  100.70   20.62
  -2  -9 -12  201.66   23.73
  -2  -9 -12  213.50   27.04
  -2  -9 -11  151.43   22.96
  -2  -9 -11  142.58   19.06
  -2  -9 -10   47.91   11.39
  -2  -9 -10   19.34   10.32
  -2  -9  -9   44.53   10.99
  -2  -9  -9   41.61   12.46
  -2  -9  -8  164.14   18.45
   2   9  -8  139.84   19.16
  -2  -9  -8  139.04   21.19
  -2  -9  -7   37.72   10.41
   2   9  -7   20.75    7.18
  -2  -9  -7   29.34   11.11
   2   9  -6   55.29   12.25
  -2  -9  -6   71.35   15.04
  -2  -9  -5  113.20   18.16
   2   9  -5  142.51   18.36
   2  -9   4  323.71   20.33
  -2  -9  -4  328.90   28.68
   2   9  -4  367.22   27.87
  -2  -9  -3  142.81   18.87
   2   9  -3  148.00   18.15
   2   9  -2   52.22   11.57
   2  -9   2   56.13    9.17
  -2  -9  -2   68.40   13.92
   2   9  -1    7.09    6.07
   2  -9   1   11.63    5.12
  -2  -9  -1   26.63    9.80
   2  -9   0  187.40   17.46
  -2  -9   0  230.02   22.22
   2   9   0  205.89   20.73
   2  -9  -1    5.05    4.48
  -2   9  -1   -4.83    8.59
  -2  -9   1   -1.30    5.73
   2  -9  -2   59.32   11.16
  -2   9  -2   38.79   11.19
  -2  -9   2   36.90    9.34
  -2   9  -3  173.28   22.38
   2  -9  -3  174.42   18.33
  -2  -9   3  132.26   16.79
  -2  -9   4  420.22   27.65
   2  -9  -4  360.96   27.12
  -2   9  -4  365.09   31.89
   2  -9  -5  136.07   17.22
  -2   9  -5  141.25   20.37
  -2  -9   5  126.36   14.95
   2  -9  -6   55.53   11.44
  -2   9  -6   44.66   11.69
  -2  -9   6   58.19    9.87
   2  -9  -7   23.90    7.65
  -2  -9   7   47.09    8.75
  -2   9  -7   35.74   11.08
  -2   9  -8  107.57   18.57
   2  -9  -8  105.38   16.64
  -2   9  -9   37.13   12.32
   2  -9  -9   23.09    8.27
  -2   9 -10    1.33    8.91
   2  -9 -10   15.19    8.67
  -2   9 -11  156.70   23.48
   2  -9 -11  166.12   21.47
   2  -9 -12  226.96   25.70
   2  -9 -13  137.39   21.07
   2  -9 -14   99.17   18.20
   2  -9 -15    2.65    6.37
   2  -9 -16    0.56    9.09
   2  -9 -17   -5.40   10.20
   2  -9 -18    7.20    9.01
   2  -9 -19   27.17   12.38
   2  -9 -20    9.80   11.31
  -2 -10 -19    9.07    9.86
  -2 -10 -18   32.21   13.68
  -2 -10 -17   70.01   18.07
  -2 -10 -17   62.05   18.93
  -2 -10 -16  104.62   19.69
  -2 -10 -16   61.37   17.79
  -2 -10 -15   14.32   10.48
  -2 -10 -15   33.81   16.08
  -2 -10 -14   12.73   10.05
  -2 -10 -14    0.38    9.82
  -2 -10 -13   27.62   12.08
  -2 -10 -13   50.91   13.87
  -2 -10 -12   89.49   16.88
  -2 -10 -12   85.06   19.36
  -2 -10 -11   -6.00    6.15
  -2 -10 -11    3.14   11.01
  -2 -10 -10   32.10   10.47
  -2 -10 -10   14.22   11.72
  -2 -10  -9  335.58   28.33
  -2 -10  -9  322.46   32.99
   2  10  -8  103.91   17.82
  -2 -10  -8  115.28   16.01
  -2 -10  -8  107.12   19.48
   2  10  -7  169.69   22.00
  -2 -10  -7  126.50   20.17
   2  10  -6   99.71   16.72
  -2 -10  -6  101.99   18.85
   2  10  -5  112.87   16.89
  -2 -10  -5   76.09   16.02
   2  10  -4   41.40   11.41
  -2 -10  -4   40.78   11.87
   2  10  -3    1.10    6.99
  -2 -10  -3    2.57    6.35
   2  10  -2   78.61   14.12
  -2 -10  -2   80.98   15.25
   2  10  -1  461.00   33.70
  -2 -10  -1  388.44   31.28
  -2  10   0  302.93   30.75
  -2 -10   0  243.64   24.40
   2  10   0  273.02   26.28
  -2  10  -1  398.23   36.06
  -2 -10   1  408.61   30.95
   2  10   1  416.57   32.61
   2 -10  -1  408.33   27.73
   2 -10  -2   93.40   13.85
  -2  10  -2  101.10   18.11
  -2 -10   2   61.99   12.25
   2 -10  -3   29.15    8.28
  -2  10  -3   28.25   11.44
  -2 -10   3   11.84    5.40
   2 -10  -4   66.49   12.25
  -2  10  -4   68.74   16.10
  -2 -10   4   75.12   13.19
   2 -10  -5  123.66   17.29
  -2  10  -5  141.67   21.68
  -2 -10   5  109.86   14.70
  -2  10  -6   58.37   15.17
   2 -10  -6   57.05   12.14
   2 -10  -7  126.14   18.19
  -2  10  -7  143.73   22.46
  -2  10  -8  132.13   21.79
   2 -10  -8  128.80   18.70
   2 -10  -9  252.44   26.65
  -2  10  -9  234.50   28.42
  -2  10 -10   -1.63    9.98
   2 -10 -10   19.60    8.63
  -2  10 -11  -15.50   10.26
   2 -10 -11   -2.66    6.15
  -2  10 -12  114.86   23.14
   2 -10 -12   92.73   17.70
   2 -10 -13   18.85    9.85
   2 -10 -14    3.89   10.46
   2 -10 -15   36.87   14.13
   2 -10 -16   68.12   17.09
   2 -10 -17   50.08   15.57
   2 -10 -18   18.02    9.60
  -2 -11 -17   21.43   11.67
  -2 -11 -16   10.46   11.75
  -2 -11 -15  101.69   20.05
  -2 -11 -14   94.46   19.23
  -2 -11 -14   99.29   21.40
  -2 -11 -13   65.88   16.06
  -2 -11 -13  100.97   22.31
  -2 -11 -12   60.27   13.81
  -2 -11 -12   60.35   16.99
  -2 -11 -11   19.26    9.98
  -2 -11 -11   14.28   12.29
  -2 -11 -10   17.76   11.42
  -2 -11  -9   34.50   13.33
   2  11  -8   26.10   10.01
  -2 -11  -8   37.04   11.69
   2  11  -7  199.77   24.73
  -2 -11  -7  214.31   26.54
   2  11  -6   69.70   15.78
  -2 -11  -6   72.26   17.00
   2  11  -5   28.43   11.46
  -2 -11  -5   17.86    9.60
   2  11  -4  157.77   21.16
  -2 -11  -4  137.36   20.88
   2  11  -3   28.74   10.94
  -2 -11  -3   -1.52    8.75
   2  11  -2   44.13   11.65
  -2 -11  -2   36.21   12.27
   2  11  -1  224.10   24.89
  -2 -11  -1  215.43   24.72
  -2  11   1  270.02   31.34
  -2  11   0  198.20   26.99
  -2 -11   0  161.61   21.88
   2  11   0  148.18   21.23
  -2 -11   1  203.13   22.84
   2  11   1  191.34   23.39
  -2  11  -1  239.00   29.20
  -2  11  -2   41.02   13.61
   2  11   2   60.98   13.99
  -2 -11   2   51.67   11.77
  -2  11  -3   32.35   13.63
  -2 -11   3   22.40    9.02
  -2  11  -4  125.08   20.92
  -2  11  -5   13.45   10.92
  -2  11  -6   78.39   18.28
   2 -11  -6   70.06   14.07
   2 -11  -7  198.81   23.36
  -2  11  -7  182.81   25.82
  -2  11  -8   59.43   16.61
   2 -11  -8   36.51   11.85
  -2  11  -9   24.58   12.58
   2 -11  -9   23.33   10.18
  -2  11 -10   28.88   15.81
   2 -11 -10   15.98    9.87
  -2  11 -11   -7.93   10.04
   2 -11 -11   28.03   11.08
  -2  11 -12   82.59   21.15
   2 -11 -12   42.37   12.37
   2 -11 -13   62.04   15.15
   2 -11 -14   61.60   16.21
   2 -11 -15   69.67   17.25
   2 -11 -16   19.76   11.11
   2 -11 -17   40.23   14.01
  -2 -12 -10   74.94   18.60
  -2 -12  -9   10.79   11.39
   2  12  -8   16.79   10.82
  -2 -12  -8   14.69   10.50
   2  12  -7   62.26   15.29
  -2 -12  -7   77.02   18.46
   2  12  -6  132.60   21.55
  -2 -12  -6  138.19   23.02
   2  12  -5    5.89    7.05
  -2 -12  -5   22.73   12.67
   2  12  -4   14.01    9.14
  -2 -12  -4   43.86   13.88
   2  12  -3   10.70    9.36
  -2 -12  -3   20.00   10.56
   2  12  -2  113.11   19.36
  -2  12   2  112.42   22.87
  -2 -12  -2  137.72   21.41
  -2  12   1  111.37   23.00
   2  12  -1   87.13   17.05
  -2 -12  -1   79.79   16.46
   2  12   0   42.86   13.41
  -2  12   0   46.95   16.10
  -2 -12   0   24.43    8.79
  -2  12  -1   74.65   18.69
   2  12   1   58.53   15.16
   2  12   2  151.82   23.06
  -2  12  -2  143.17   24.23
  -2  12  -3   31.44   14.24
   2  12   3  -15.62   11.13
  -2  12  -4   22.86   12.49
  -2  12  -5    6.71    9.86
  -2  12  -6   87.86   20.24
  -2  12  -7   88.90   20.34
  -2  12  -8    9.26   10.06
  -2  12  -9   24.24   13.31
  -2  12 -10   62.64   18.60
  -2  12 -11   18.85   11.18
   2 -12 -13    4.75    8.55
   2 -12 -14   22.28   11.89
   2 -12 -15   23.44   11.23
  -2  13   3   -1.40   10.56
  -2  13   2   45.03   17.12
  -2  13   1  117.92   25.08
  -2  13   0    0.76   10.35
  -2  13  -1   64.05   19.13
  -2  13  -2   62.11   18.08
   2  13   3   -8.15   10.08
  -2  13  -3   16.08   12.20
  -2  13  -4   52.90   16.81
   2  13   4   31.95   13.62
  -3   0   0   10.44    2.52
  -3   0  -1 5889.43  106.26
   3   0   2 4756.01   94.61
  -3   0  -2 5086.15  107.46
  -3   0  -3  915.38   34.72
   3   0   3  838.66   27.86
  -3   0  -4  147.93   13.69
   3   0   4  154.02   11.41
  -3   0  -5  101.24   11.38
   3   0   5  101.24    9.91
  -3   0  -6 1165.94   41.95
   3   0   6 1130.60   38.60
  -3   0  -7 1003.08   39.92
  -3   0  -8  131.72   13.85
  -3   0  -9 2990.38   79.77
   3   0 -10  771.49   35.76
  -3   0 -10  790.73   35.32
   3   0 -11   28.24    7.11
  -3   0 -11   39.60    8.18
   3   0 -12   67.08   12.24
  -3   0 -12   58.82   10.51
   3   0 -13   23.07    8.04
  -3   0 -13   18.95    6.12
  -3   0 -14  164.83   16.63
   3   0 -14  159.10   17.94
   3   0 -15  166.04   18.90
  -3   0 -15  210.86   19.58
   3   0 -16   56.21   12.17
  -3   0 -16   48.68   10.38
  -3   0 -17  645.75   35.63
   3   0 -17  619.41   38.67
  -3   0 -18   56.42   11.12
   3   0 -18   51.17   12.59
  -3   0 -19    0.65    4.84
   3   0 -19   -5.67    9.80
   3   0 -20  -20.69   11.22
  -3   0 -20   -0.04    4.75
   3   0 -21    8.21    8.73
  -3   0 -21    4.15    5.77
   3   0 -22   -7.35    8.99
   3   0 -23    8.41    9.57
   3   0 -24   -3.33    8.12
   3   0 -25   54.48   16.09
   3   0 -26   11.90   12.64
   3   0 -27    8.59    9.59
   3   0 -28    4.44    9.83
   3   1 -28   11.52   11.08
   3   1 -27    3.16    8.81
   3   1 -26   17.22   13.40
   3   1 -25    5.60    8.53
   3   1 -24   10.94   10.12
   3   1 -23    7.21    7.36
   3   1 -22   53.50   13.78
  -3  -1 -22   49.14   11.16
   3   1 -21   22.36    9.49
  -3  -1 -21   57.96   12.15
  -3  -1 -20  103.87   15.68
   3   1 -20  120.73   18.51
  -3  -1 -19   69.05   12.95
   3   1 -19   55.50   11.23
  -3  -1 -18   41.22   10.58
   3   1 -18   48.18   11.55
  -3  -1 -17   12.58    7.06
   3   1 -17    6.39    5.73
   3   1 -16   53.63   11.10
  -3  -1 -16   68.64   12.57
   3   1 -15   35.09    9.02
  -3  -1 -15   35.87    9.76
   3   1 -14   86.51   13.39
  -3  -1 -14   91.19   13.71
   3   1 -13   26.92    8.05
  -3  -1 -13   33.94    9.19
  -3  -1 -12  888.12   40.29
   3   1 -12  874.60   39.11
   3   1 -11  790.32   35.90
  -3  -1 -11  834.36   38.71
   3   1 -10   72.31   10.46
  -3  -1 -10   66.98   10.87
  -3  -1  -9  458.50   27.30
  -3  -1  -8  618.40   31.24
  -3  -1  -7  392.96   24.41
  -3  -1  -6   45.76    9.48
  -3  -1  -5  443.50   25.49
   3  -1   5  400.73   21.91
  -3  -1  -4 2450.47   67.65
   3  -1   4 2432.18   62.63
   3  -1   3  737.83   28.67
  -3  -1  -3  780.00   33.37
  -3  -1  -2   35.23    7.24
  -3  -1  -1  951.24   36.09
  -3   1   0  332.82   15.19
  -3  -1   0  287.24   18.74
   3   1   1 1030.74   23.98
  -3   1  -1 1043.04   30.88
   3   1   2   51.64    4.86
  -3   1  -2   73.45    7.40
   3   1   3  873.67   26.02
  -3   1  -3  854.73   29.60
  -3   1  -4 2443.79   64.63
  -3   1  -4 2527.12   60.97
  -3   1  -5  495.31   24.67
  -3   1  -6   24.03    6.40
  -3   1  -7  355.52   21.75
  -3   1  -8  591.68   28.92
  -3   1  -9  502.09   26.41
   3  -1  -9  469.17   27.55
   3  -1 -10   54.36   10.10
  -3   1 -10   52.79    9.27
  -3   1 -11  767.14   34.24
   3  -1 -11  855.55   39.89
   3  -1 -12  934.85   43.42
  -3   1 -12  939.50   38.13
   3  -1 -13   43.02   10.13
  -3   1 -13   37.19    8.03
   3  -1 -14   80.55   13.27
  -3   1 -14   91.19   11.90
   3  -1 -15   54.00   11.95
  -3   1 -15   47.00    9.23
   3  -1 -16   75.04   14.66
  -3   1 -16   80.45   11.28
   3  -1 -17   18.77   10.39
  -3   1 -17   19.56    5.80
  -3   1 -18   51.99    9.46
   3  -1 -18   54.28   11.69
  -3   1 -19   67.60   10.84
   3  -1 -19   60.11   13.96
  -3   1 -20   95.27   12.64
   3  -1 -20   91.53   17.71
   3  -1 -21   45.59   13.46
   3  -1 -22   49.85   14.22
   3  -1 -23   17.10   10.54
   3  -1 -24   -0.89    8.66
   3  -1 -25   10.53   10.12
   3  -1 -26    2.97    8.99
   3  -1 -27    2.51    9.81
   3   2 -25   15.45    9.77
   3   2 -24   27.90   11.16
   3   2 -23    9.11    8.33
  -3  -2 -23    4.73    6.86
  -3  -2 -22   34.24   10.57
   3   2 -22   48.02   13.41
   3   2 -21  117.21   18.22
  -3  -2 -21  107.81   17.34
   3   2 -20  107.19   16.77
  -3  -2 -20  106.54   16.35
  -3  -2 -19  114.31   16.99
   3   2 -19  113.44   17.36
  -3  -2 -18  234.85   23.51
   3   2 -18  196.73   20.93
  -3  -2 -17   57.76   12.55
   3   2 -17   58.87   11.74
   3   2 -16  193.57   19.59
  -3  -2 -16  204.20   22.02
   3   2 -15   21.89    7.16
  -3  -2 -15   16.98    7.84
   3   2 -14  221.90   19.81
  -3  -2 -14  270.55   23.99
  -3  -2 -13  148.46   18.18
   3   2 -13  141.23   14.71
   3   2 -12   97.67   12.65
  -3  -2 -12  118.55   15.65
  -3  -2 -11  636.93   34.77
   3   2 -11  595.16   29.31
   3   2 -10  510.56   26.48
  -3  -2 -10  562.50   32.15
  -3  -2  -9  147.60   16.03
  -3  -2  -8  274.70   21.52
  -3  -2  -7    4.35    5.72
  -3  -2  -6 1098.89   43.52
  -3  -2  -5  612.97   31.00
  -3  -2  -4    7.32    5.54
  -3  -2  -3  882.22   36.87
  -3  -2  -2 1550.05   50.86
  -3  -2  -1  138.28   13.65
  -3  -2   0    8.79    3.97
  -3   2  -1  119.72   10.81
  -3  -2   1  141.97   13.34
  -3  -2   2 1384.70   45.10
  -3   2  -2 1420.71   42.01
  -3  -2   3  906.60   34.55
  -3   2  -3  957.80   34.03
  -3  -2   4   12.45    2.13
  -3  -2   4   14.71    5.32
  -3   2  -4   19.47    5.39
  -3   2  -5  650.74   29.18
  -3   2  -6 1134.24   39.32
  -3   2  -7   28.82    6.66
  -3   2  -8  274.27   18.75
  -3   2  -9  150.53   13.63
   3  -2  -9  156.91   16.47
  -3   2 -10  467.47   25.43
   3  -2 -10  495.37   30.65
  -3   2 -11  543.01   26.98
   3  -2 -11  611.56   34.05
   3  -2 -12   72.36   12.58
  -3   2 -12   68.65    9.60
  -3   2 -13  166.61   14.83
   3  -2 -13  202.46   20.97
  -3   2 -14  244.31   17.69
   3  -2 -14  218.52   22.00
   3  -2 -15   11.40    6.82
  -3   2 -15   25.28    6.22
   3  -2 -16  179.45   22.02
  -3   2 -16  171.71   15.27
   3  -2 -17   70.06   14.30
  -3   2 -17   81.88   10.73
  -3   2 -18  214.33   17.23
   3  -2 -18  201.63   24.38
   3  -2 -19  110.65   18.69
   3  -2 -20  105.57   18.37
   3  -2 -21   98.10   18.51
   3  -2 -22   27.73    9.84
   3  -2 -23    5.22    8.08
   3  -2 -24    1.13   10.33
   3  -2 -25   20.62   12.72
   3  -2 -26   72.38   19.92
   3  -2 -27   14.50   12.40
  -3  -3 -25   17.21    9.92
  -3  -3 -24   23.05   10.87
  -3  -3 -23   52.06   13.47
   3   3 -22   11.17    7.91
  -3  -3 -22   21.36   10.15
   3   3 -21   30.68   10.09
  -3  -3 -21   31.17   12.02
   3   3 -20   28.07    9.19
  -3  -3 -20   13.61    8.24
   3   3 -19  140.32   17.84
  -3  -3 -19  141.08   19.67
  -3  -3 -18   43.08   12.28
   3   3 -18   64.47   11.87
   3   3 -17  162.63   17.92
  -3  -3 -17  179.92   21.42
  -3  -3 -16  599.80   38.94
   3   3 -16  582.97   33.74
  -3  -3 -15  335.35   29.45
   3   3 -15  359.30   25.28
   3   3 -14  119.09   14.10
  -3  -3 -14  127.75   18.29
   3   3 -13   34.68    7.94
  -3  -3 -13   16.09    7.97
  -3  -3 -12   99.51   15.04
   3   3 -12  119.38   13.05
  -3  -3 -11  252.10   23.26
   3   3 -11  231.50   17.51
  -3  -3 -10  799.46   40.83
   3   3 -10  767.95   31.98
  -3  -3  -9  623.41   34.60
   3   3  -9  554.51   25.30
  -3  -3  -8  374.69   26.70
  -3  -3  -7  790.72   38.23
  -3  -3  -6  841.71   38.94
  -3  -3  -5  135.53   15.09
  -3  -3  -4  109.91   12.98
  -3  -3  -3  658.88   32.60
  -3  -3  -2  952.15   38.99
  -3  -3  -1  755.25   33.46
  -3  -3   0  161.16   14.81
  -3   3  -1  769.62   31.77
  -3  -3   1  807.32   33.91
  -3   3  -2  845.97   33.70
  -3  -3   2  779.80   32.56
  -3  -3   3  650.00   28.94
  -3   3  -3  649.22   30.07
  -3   3  -4  110.61   12.38
  -3  -3   4   95.76   10.83
  -3  -3   4  106.77    6.51
  -3  -3   5  123.55   12.03
  -3   3  -5  135.01   13.82
  -3  -3   5  126.30    8.01
  -3  -3   6  857.40   33.18
  -3   3  -6  847.93   37.58
  -3  -3   6  843.53   25.84
  -3  -3   7  663.50   28.46
  -3   3  -7  695.78   34.59
  -3  -3   7  674.50   23.95
   3  -3  -8  511.42   30.17
  -3   3  -8  543.61   25.96
  -3  -3   8  513.96   24.77
  -3  -3   8  527.88   22.13
  -3  -3   9  695.89   29.04
  -3   3  -9  640.36   29.34
  -3  -3   9  665.67   26.98
  -3   3 -10  701.61   30.26
   3  -3 -10  688.54   37.64
  -3   3 -11  212.04   16.25
   3  -3 -11  198.74   20.52
   3  -3 -12  109.15   15.89
  -3   3 -12   84.45    9.96
   3  -3 -13   31.29    9.90
  -3   3 -13   39.08    7.18
   3  -3 -14  101.65   16.07
  -3   3 -14  110.51   11.15
  -3   3 -15  342.38   19.97
   3  -3 -15  355.64   30.72
   3  -3 -16  675.69   42.19
  -3   3 -16  630.94   27.82
   3  -3 -17  144.36   20.36
   3  -3 -18  106.59   18.19
   3  -3 -19  128.83   19.87
   3  -3 -20   25.15   10.61
   3  -3 -21   33.16   12.33
   3  -3 -22   29.10   12.80
   3  -3 -23   43.63   14.33
   3  -3 -24   29.76   14.66
   3  -3 -25   -1.61    7.68
   3  -3 -26    9.54   10.27
  -3  -4 -26   16.46   10.70
  -3  -4 -25   13.72    9.09
  -3  -4 -24    5.08    8.26
  -3  -4 -23   43.31   14.11
  -3  -4 -22  104.78   19.47
  -3  -4 -21   86.64   18.40
  -3  -4 -20   63.77   15.58
   3   4 -19   61.84   12.57
  -3  -4 -19   55.89   13.88
   3   4 -18    1.55    4.63
  -3  -4 -18  -12.36   11.02
  -3  -4 -17   14.12    9.09
   3   4 -17   26.38    8.79
  -3  -4 -16   23.69   11.03
   3   4 -16   26.36    7.67
  -3  -4 -15   69.14   14.41
   3   4 -15   73.80   11.26
   3   4 -14  244.91   19.01
  -3  -4 -14  252.38   25.87
   3   4 -13    9.30    5.27
  -3  -4 -13    0.20    7.57
   3   4 -12  252.45   18.00
  -3  -4 -12  250.76   24.52
  -3  -4 -11  393.07   30.05
   3   4 -11  347.42   20.27
   3   4 -10   44.58    6.94
  -3  -4 -10   53.40   12.40
  -3  -4  -9  524.21   33.71
   3   4  -9  504.56   23.03
  -3  -4  -8  151.23   18.17
  -3  -4  -7  620.63   35.29
  -3  -4  -6  628.82   35.08
  -3  -4  -5  115.23   14.98
  -3  -4  -4  417.77   26.57
  -3  -4  -3 1695.42   57.40
  -3  -4  -2  262.46   20.70
   3   4  -2  239.92   12.16
  -3  -4  -1 1326.15   48.26
   3   4  -1 1388.68   34.17
  -3  -4   0   49.17    9.27
  -3  -4   1 1397.55   47.54
  -3   4  -1 1402.03   47.88
   3   4   1 1269.84   43.11
  -3   4  -2  160.66   15.97
  -3  -4   2  194.25   16.16
  -3  -4   3 1918.13   57.25
  -3   4  -3 1994.08   61.49
  -3  -4   4  408.80   23.07
  -3   4  -4  369.30   24.21
  -3   4  -5  118.38   15.03
  -3  -4   5   96.26   11.15
  -3  -4   6  646.51   23.47
  -3  -4   6  621.41   28.11
  -3   4  -6  645.53   34.00
   3  -4  -7  504.09   30.22
  -3  -4   7  534.39   25.42
  -3   4  -7  571.26   33.03
  -3  -4   7  534.31   21.90
  -3   4  -8  122.92   15.94
  -3  -4   8  135.59   12.43
   3  -4  -8  117.91   15.47
  -3  -4   8  144.65   11.30
  -3   4  -9  379.88   21.76
   3  -4  -9  377.35   27.30
  -3  -4   9  395.79   21.08
  -3   4 -10   77.56    9.93
  -3  -4  10   60.01    8.32
   3  -4 -10   70.31   13.08
  -3  -4  11  366.89   20.15
  -3   4 -11  342.77   20.20
   3  -4 -11  332.30   27.15
  -3  -4  12  262.03   16.74
  -3   4 -12  203.24   15.25
   3  -4 -12  214.39   22.85
  -3  -4  13    7.49    4.15
   3  -4 -13   12.19    7.86
  -3   4 -13   15.63    4.89
  -3  -4  14  244.23   15.98
  -3   4 -14  223.68   14.78
   3  -4 -14  213.84   23.30
  -3  -4  15   38.19    6.41
   3  -4 -15   35.61   11.45
  -3   4 -15   46.59    6.58
   3  -4 -16   52.42   14.60
   3  -4 -17  -10.56   13.37
   3  -4 -18   -9.75   11.72
   3  -4 -19   44.82   13.91
   3  -4 -20   77.49   17.78
   3  -4 -21   51.29   13.72
   3  -4 -22  108.01   20.44
   3  -4 -23   23.09   12.67
   3  -4 -24    4.42   10.89
   3  -4 -25  -15.89   10.58
  -3  -5 -26   15.75   12.43
  -3  -5 -25    4.20    9.54
  -3  -5 -24   13.33   10.49
  -3  -5 -23    6.11   11.29
  -3  -5 -22    7.31    9.71
  -3  -5 -21   36.01   12.43
  -3  -5 -20   17.26   10.34
  -3  -5 -19    4.53    8.05
  -3  -5 -18    0.30    8.57
  -3  -5 -17   59.88   15.74
  -3  -5 -16   75.73   16.07
   3   5 -15  136.04   13.96
  -3  -5 -15   73.52   15.90
   3   5 -14  391.99   22.84
  -3  -5 -14  331.81   30.59
   3   5 -13  786.21   32.50
  -3  -5 -13  718.26   44.80
   3   5 -12  269.78   17.14
  -3  -5 -12  205.56   23.38
   3   5 -11   30.74    5.96
  -3  -5 -11   32.80   11.31
  -3  -5 -10  486.05   34.18
   3   5 -10  433.88   20.75
  -3  -5  -9  423.87   31.58
   3   5  -9  409.05   19.11
   3   5  -8   32.08    5.16
  -3  -5  -8   15.03    7.66
  -3  -5  -7  380.01   28.91
  -3  -5  -6  389.05   28.12
  -3  -5  -5  862.79   42.06
  -3  -5  -4  389.18   27.26
  -3  -5  -3 1756.20   61.46
   3   5  -3 1798.30   48.55
  -3  -5  -2 1341.86   50.55
   3   5  -2 1381.18   38.72
   3   5  -1  760.23   29.78
   3   5  -1  814.75   28.05
  -3  -5  -1  784.21   36.64
   3   5   0   20.96    4.97
  -3  -5   0   25.03    7.54
  -3   5  -1  697.33   35.09
  -3  -5   1  771.82   34.71
  -3  -5   2 1217.12   44.40
  -3   5  -2 1163.37   47.82
  -3   5  -3 1871.32   62.09
  -3  -5   3 1775.58   55.59
  -3  -5   4  399.73   23.16
  -3   5  -4  405.99   27.63
  -3  -5   5  844.31   34.45
  -3   5  -5  812.61   40.19
   3  -5  -6  383.86   26.05
  -3  -5   6  414.91   22.82
  -3   5  -6  418.10   28.89
  -3  -5   7  415.40   22.50
   3  -5  -7  380.24   27.07
  -3   5  -7  426.78   30.07
   3  -5  -8   29.57    8.08
  -3   5  -8   44.65   11.72
  -3  -5   8   39.07    7.43
  -3  -5   9  447.02   22.38
   3  -5  -9  351.46   27.69
  -3   5  -9  374.50   29.80
  -3  -5  10  400.58   20.94
   3  -5 -10  408.90   30.40
  -3   5 -10  406.92   22.17
  -3   5 -11   61.17    8.76
  -3  -5  11   37.16    6.74
   3  -5 -11   39.55   10.45
  -3   5 -12  179.62   13.77
   3  -5 -12  185.50   21.39
  -3  -5  12  200.35   13.99
  -3  -5  13  739.53   27.86
   3  -5 -13  689.32   42.52
  -3   5 -13  675.20   27.03
  -3  -5  14  279.11   15.82
   3  -5 -14  279.07   28.01
   3  -5 -15  127.64   19.95
   3  -5 -16   75.86   16.11
   3  -5 -17   19.11    8.94
   3  -5 -18   -6.56   10.63
   3  -5 -19    2.35    9.26
   3  -5 -20    8.74    8.69
   3  -5 -21   38.16   12.63
   3  -5 -22   16.93   10.76
   3  -5 -23  -27.45   14.02
   3  -5 -24   32.94   15.01
  -3  -6 -25    6.47    9.09
  -3  -6 -24   36.38   16.04
  -3  -6 -23    6.17   11.18
  -3  -6 -22   34.66   14.44
  -3  -6 -21   13.16   11.77
  -3  -6 -20   16.89   12.05
  -3  -6 -19    4.68    8.18
  -3  -6 -18  142.43   22.75
  -3  -6 -17   21.88   11.09
  -3  -6 -16  234.81   28.20
  -3  -6 -15   98.14   18.54
  -3  -6 -14  117.29   19.75
  -3  -6 -13  109.38   18.01
  -3  -6 -12   -5.13    7.85
  -3  -6 -11   16.22   10.30
   3   6 -10  146.86    9.57
  -3  -6 -10  131.00   19.02
   3   6  -9   14.12    3.04
  -3  -6  -9   24.41   11.16
   3   6  -8 1858.78   41.80
  -3  -6  -8 1643.93   68.67
  -3  -6  -7  660.09   40.31
   3   6  -6   31.71    4.61
  -3  -6  -6   36.99   12.29
   3   6  -5  258.05   13.64
  -3  -6  -5  289.55   25.35
   3   6  -5  286.80   19.65
   3   6  -4   29.73    4.83
   3   6  -4   25.36    5.87
  -3  -6  -4   27.31    9.45
   3   6  -3  435.35   20.25
  -3  -6  -3  420.71   29.38
   3   6  -3  484.63   24.42
   3   6  -2   28.27    6.03
   3   6  -2   21.19    5.07
  -3  -6  -2   31.64    9.81
   3   6  -1  595.83   26.43
   3   6  -1  569.78   25.91
  -3  -6  -1  639.56   34.20
   3   6   0 1538.47   48.54
  -3  -6   0 1661.69   57.13
  -3   6  -1  498.28   31.86
  -3  -6   1  563.61   30.75
  -3  -6   2   19.43    7.28
  -3   6  -2   36.86   10.26
  -3   6  -3  425.21   29.24
  -3  -6   3  419.55   25.60
  -3  -6   4   30.11    7.60
  -3   6  -4   13.06    7.16
  -3  -6   5  246.33   18.62
   3  -6  -5  256.83   21.37
  -3   6  -5  263.02   24.02
  -3   6  -6   50.65   12.23
   3  -6  -6   47.24   10.75
  -3  -6   6   36.92    8.32
  -3  -6   7  649.54   29.59
   3  -6  -7  570.47   35.26
  -3   6  -7  673.15   39.47
  -3  -6   8 1700.24   51.59
   3  -6  -8 1704.67   64.60
  -3   6  -8 1883.42   71.26
   3  -6  -9    5.77    6.14
  -3   6  -9   11.73    8.80
  -3  -6   9    8.10    4.31
  -3  -6  10  155.41   12.92
  -3   6 -10  151.68   20.79
   3  -6 -10  118.75   16.89
   3  -6 -11   21.22    8.68
  -3   6 -11   17.71    5.26
  -3  -6  11   24.27    5.74
  -3  -6  12    5.63    3.35
   3  -6 -12   13.52    9.60
   3  -6 -13  110.97   17.83
   3  -6 -14   84.80   16.39
   3  -6 -15  136.29   20.82
   3  -6 -16  277.52   29.35
   3  -6 -17  -20.86   13.81
   3  -6 -18  124.97   21.43
   3  -6 -19   -3.96   10.08
   3  -6 -20   10.57    8.86
   3  -6 -21    7.89   10.42
   3  -6 -22   10.08   10.20
   3  -6 -23  -12.39   10.56
  -3  -7 -23   27.82   13.81
  -3  -7 -22   -3.26   10.21
  -3  -7 -21   58.88   16.80
  -3  -7 -20   46.72   16.75
  -3  -7 -19    6.01    7.82
  -3  -7 -18   44.63   15.55
  -3  -7 -17   78.04   18.35
  -3  -7 -16   22.28   10.18
  -3  -7 -15  182.00   25.49
  -3  -7 -14  168.78   23.81
  -3  -7 -13  250.78   27.94
  -3  -7 -12   79.14   16.86
  -3  -7 -11   14.61    8.79
  -3  -7 -10  306.11   29.41
  -3  -7  -9  149.77   21.17
  -3  -7  -8   17.83    7.76
  -3  -7  -7    9.50    7.31
  -3  -7  -6  404.20   31.75
  -3  -7  -5  521.76   35.81
   3   7  -5  579.13   31.25
   3   7  -4   42.15    8.45
  -3  -7  -4   48.96   13.02
  -3  -7  -3  287.60   25.06
   3   7  -3  333.99   21.94
  -3  -7  -2  618.43   36.55
   3   7  -2  612.74   25.76
   3   7  -2  613.86   30.04
   3   7  -1  194.08   16.24
  -3  -7  -1  199.63   20.35
   3   7  -1  186.02   14.64
   3   7   0   25.40    6.11
  -3  -7   0   33.39    9.28
   3   7   0   23.87    5.73
  -3   7  -1  129.56   16.99
  -3  -7   1  142.40   16.46
  -3   7  -2  612.00   38.48
  -3  -7   2  693.79   35.58
  -3   7  -3  425.14   31.03
  -3  -7   3  358.83   24.69
   3  -7  -3  366.71   25.69
   3  -7  -4   37.30    9.74
  -3  -7   4   58.37   10.50
  -3   7  -4   59.63   13.59
  -3  -7   5  545.16   29.46
   3  -7  -5  536.84   33.69
  -3   7  -5  631.18   39.13
  -3  -7   6  423.54   25.07
   3  -7  -6  341.25   27.50
  -3   7  -6  402.19   31.90
   3  -7  -7   15.84    7.38
  -3  -7   7   16.22    5.79
  -3   7  -7    6.30    6.41
   3  -7  -8   14.89    8.17
  -3  -7   8   25.07    6.49
  -3   7  -8   25.56   10.39
  -3  -7   9  125.64   12.32
   3  -7  -9   97.73   16.11
  -3   7  -9  140.95   19.97
  -3  -7  10  311.49   18.87
   3  -7 -10  285.49   26.84
  -3   7 -10  306.28   29.57
   3  -7 -11   29.16   10.62
  -3   7 -11   36.00   13.85
   3  -7 -12   59.98   14.86
   3  -7 -13  280.93   29.11
   3  -7 -14  137.13   21.21
   3  -7 -15  167.16   23.93
   3  -7 -16   -9.38   11.60
   3  -7 -17   25.20   10.19
   3  -7 -18   12.17    7.58
   3  -7 -19   -6.57   10.30
   3  -7 -20   36.04   13.07
   3  -7 -21   52.40   15.51
  -3  -8 -21   12.59   12.12
  -3  -8 -20  109.06   23.82
  -3  -8 -19   43.50   15.80
  -3  -8 -18   36.62   14.50
  -3  -8 -17   13.50   11.05
  -3  -8 -16   15.89   11.46
  -3  -8 -15  116.82   21.01
  -3  -8 -14   16.59   11.35
  -3  -8 -13   29.55   12.15
  -3  -8 -12   95.07   18.60
  -3  -8 -11  227.27   26.83
  -3  -8 -10   16.57   11.00
  -3  -8  -9   79.94   16.79
  -3  -8  -8  188.96   23.92
  -3  -8  -7  152.47   20.81
  -3  -8  -6  225.46   24.77
   3   8  -6  244.90   22.17
  -3  -8  -5  310.32   28.59
   3   8  -5  320.53   24.52
  -3  -8  -4  232.95   24.60
   3   8  -4  268.68   21.92
  -3  -8  -3  530.15   36.04
   3   8  -3  588.97   32.10
   3   8  -2   79.97   11.59
  -3  -8  -2   73.82   13.78
   3   8  -1  322.59   22.83
  -3  -8  -1  328.40   26.98
   3   8   0  171.44   16.47
  -3  -8   0  176.37   19.42
  -3   8  -1  275.14   26.82
  -3  -8   1  326.41   25.75
   3  -8  -1  252.29   21.36
  -3  -8   2  114.83   15.79
  -3   8  -2  137.05   19.12
   3  -8  -2  110.74   14.79
  -3   8  -3  482.53   35.32
   3  -8  -3  468.76   31.17
  -3  -8   3  513.81   31.23
  -3  -8   4  315.92   23.81
   3  -8  -4  286.46   25.37
  -3   8  -4  340.00   29.95
   3  -8  -5  252.27   23.78
  -3  -8   5  321.96   23.35
  -3   8  -5  320.91   28.92
  -3   8  -6  186.74   22.95
  -3  -8   6  166.59   16.52
   3  -8  -6  149.62   18.90
  -3  -8   7  180.64   16.57
  -3   8  -7  164.47   21.21
   3  -8  -8  258.55   25.39
  -3  -8   8  233.59   18.30
  -3   8  -8  311.14   29.86
  -3   8  -9   51.19   13.83
  -3  -8   9   76.69   10.42
   3  -8  -9   75.99   14.76
  -3   8 -10    5.91    8.24
   3  -8 -10    7.97    8.19
   3  -8 -11  187.76   23.39
  -3   8 -11  202.82   26.03
   3  -8 -12  135.98   20.99
   3  -8 -13   -3.78    7.65
   3  -8 -14   17.37    9.69
   3  -8 -15   71.38   15.87
   3  -8 -16   40.29   13.08
   3  -8 -17   28.38   12.69
   3  -8 -18    7.87   10.41
   3  -8 -19   21.79   13.46
   3  -8 -20   69.82   17.96
  -3  -9 -18   43.38   15.78
  -3  -9 -17   43.88   14.78
  -3  -9 -16   28.45   14.44
  -3  -9 -15  132.98   23.80
  -3  -9 -14   79.32   19.12
  -3  -9 -13    8.12   11.20
  -3  -9 -12   -0.62    9.90
  -3  -9 -11   76.89   17.78
  -3  -9 -10  226.11   27.54
  -3  -9  -9   55.99   16.59
  -3  -9  -8  118.10   19.47
  -3  -9  -7   73.92   15.57
   3   9  -6  113.99   16.11
  -3  -9  -6  100.06   17.18
   3   9  -5   11.62    6.24
  -3  -9  -5   11.28    9.26
   3   9  -4   24.65    7.64
  -3  -9  -4   17.47    7.77
   3   9  -3   34.22    9.13
  -3  -9  -3   13.53    8.27
   3   9  -2   83.15   13.48
   3  -9   2   89.95   12.64
  -3  -9  -2  103.02   16.56
   3   9  -1  204.74   19.52
   3  -9   1  183.65   18.14
  -3  -9  -1  185.89   21.39
   3  -9   0   45.92   10.14
  -3  -9   0   59.18   13.06
   3   9   0   67.06   12.04
  -3   9   0   42.50   12.12
  -3   9  -1  121.29   20.07
   3  -9  -1  118.45   15.78
  -3  -9   1  118.43   16.38
   3   9   1  103.87   15.02
   3  -9  -2   61.37   11.81
  -3   9  -2   72.36   15.05
  -3  -9   2   80.64   13.88
  -3   9  -3   14.23   10.54
   3  -9  -3   19.28    8.64
  -3  -9   3   11.96    7.29
   3  -9  -4   22.71    7.76
  -3   9  -4    8.10    8.38
  -3  -9   4   27.27    8.06
   3  -9  -5   17.34    7.56
  -3   9  -5   36.31   14.00
  -3  -9   5   28.59    8.59
  -3   9  -6  142.08   21.53
  -3  -9   6  129.83   15.18
   3  -9  -6  128.51   18.02
   3  -9  -7   75.61   14.42
  -3  -9   7   71.88   11.28
  -3   9  -7   62.67   14.88
   3  -9  -8   92.78   16.15
  -3   9  -8   90.28   17.70
   3  -9  -9   57.26   13.73
  -3   9  -9   43.92   14.24
   3  -9 -10  197.95   24.75
  -3   9 -10  266.86   30.53
   3  -9 -11   46.96   12.27
  -3   9 -11   61.86   15.85
   3  -9 -12    5.94    6.93
  -3   9 -12    5.47   10.35
   3  -9 -13    1.12    7.94
   3  -9 -14   60.00   15.50
   3  -9 -15   85.55   18.86
   3  -9 -16   17.20   11.66
   3  -9 -17   69.04   17.96
   3  -9 -18   26.52   13.82
   3  -9 -19   20.95   10.62
  -3 -10 -16   55.80   17.89
  -3 -10 -15   18.78   14.79
  -3 -10 -14   55.62   17.32
  -3 -10 -13   66.34   19.21
  -3 -10 -12   97.64   20.31
  -3 -10 -11   64.85   16.60
  -3 -10 -10   65.17   17.65
  -3 -10  -9   88.11   17.82
  -3 -10  -8   82.34   17.12
   3  10  -7    1.96    5.73
  -3 -10  -7    3.89    7.55
   3  10  -6  204.26   22.68
  -3 -10  -6  176.57   24.00
   3  10  -5  180.50   20.47
  -3 -10  -5  151.29   21.84
   3  10  -4   59.42   12.42
  -3 -10  -4   96.19   18.24
  -3 -10  -3  199.40   24.20
   3  10  -3  245.78   23.69
   3  10  -2  120.27   16.30
  -3 -10  -2  105.96   17.73
  -3  10   1   50.82   15.45
   3  10  -1   39.05    9.77
  -3 -10  -1   42.75   11.53
   3 -10   0   34.26    8.64
   3  10   0   24.52    8.14
  -3  10   0   29.76    8.73
   3  10   1   52.20   11.67
   3 -10  -1   49.64   11.69
  -3  10  -1   47.10   14.59
  -3 -10   1   46.03   11.11
  -3  10  -2  126.10   20.77
   3 -10  -2   95.42   14.81
  -3 -10   2  118.50   16.85
   3 -10  -3  225.71   22.86
  -3 -10   3  218.22   22.33
  -3  10  -3  203.57   25.79
   3 -10  -4   59.89   12.97
  -3  10  -4   65.10   16.61
  -3 -10   4   52.14   11.23
   3 -10  -5  102.04   16.94
  -3 -10   5  150.88   17.45
  -3  10  -5  102.80   18.84
  -3  10  -6  192.15   25.68
   3 -10  -6  192.63   22.54
   3 -10  -7   11.11    8.43
  -3  10  -7   -1.63    9.15
   3 -10  -8   50.07   13.87
  -3  10  -8   44.24   13.84
   3 -10  -9   98.52   17.83
  -3  10  -9  100.23   19.72
   3 -10 -10   41.16   13.84
  -3  10 -10   36.36   12.81
  -3  10 -11   75.14   18.64
   3 -10 -11   55.37   14.73
  -3  10 -12  104.01   22.50
   3 -10 -12   60.33   14.97
   3 -10 -13   58.70   15.02
   3 -10 -14   36.49   13.30
   3 -10 -15   -4.35    9.42
   3 -10 -16   10.54    7.78
   3 -10 -17   30.00   12.69
  -3 -11 -13   22.98   14.50
  -3 -11 -12  107.27   21.96
  -3 -11 -11   93.45   20.22
  -3 -11 -10   52.99   15.95
  -3 -11  -9   -0.88   10.19
  -3 -11  -8   10.27    9.96
  -3 -11  -7    3.80   10.14
  -3 -11  -6    4.80    7.74
  -3 -11  -5   25.37   10.95
  -3 -11  -4  341.08   33.08
  -3 -11  -3  121.43   19.60
  -3  11   2   67.73   18.19
  -3 -11  -2   16.71    9.12
  -3 -11  -1   35.89   12.00
  -3  11   1   40.11   14.67
  -3 -11   0   80.19   15.18
  -3  11   0   69.95   17.33
  -3  11  -1    1.41   11.26
   3  11   1    5.87    6.39
  -3 -11   1   27.83    9.45
  -3  11  -2   44.47   14.73
   3  11   2   52.08   12.43
  -3 -11   2   36.14   10.55
  -3  11  -3  129.54   22.50
  -3 -11   3  129.87   17.81
  -3  11  -4  373.91   37.46
   3 -11  -5   67.99   13.60
  -3  11  -5   32.37   13.08
   3 -11  -6   -0.03    6.23
  -3  11  -6   -9.45   10.68
   3 -11  -7   21.70   10.30
  -3  11  -7   24.81   13.03
  -3  11  -8   17.08   11.52
   3 -11  -8   10.95    7.88
  -3  11  -9    8.88    9.78
   3 -11  -9    5.63    8.20
  -3  11 -10   68.60   19.41
   3 -11 -10   56.15   14.80
  -3  11 -11   67.21   18.06
   3 -11 -11   80.69   17.55
  -3  11 -12   80.76   19.88
   3 -11 -12   72.77   17.28
   3 -11 -13   20.68   11.15
   3 -11 -14   -3.00    8.62
   3 -11 -15   16.97   11.17
   3 -11 -16   -0.27    8.10
  -3 -12 -10   48.92   15.14
  -3 -12  -9   73.98   19.04
  -3 -12  -8  -11.78    9.39
  -3 -12  -7   33.69   13.30
  -3 -12  -6   36.90   13.05
  -3 -12  -5   95.85   18.97
  -3 -12  -4   -2.30    7.75
  -3  12   3   29.44   15.27
  -3 -12  -3   46.57   13.85
  -3 -12  -2   83.22   16.48
  -3  12   2   77.54   20.70
  -3 -12  -1  107.89   18.85
  -3  12   1  129.00   23.77
  -3  12   0   21.96   13.68
  -3 -12   0    4.39    7.50
  -3  12  -1  125.27   23.75
  -3 -12   1   97.65   17.49
  -3  12  -2   77.10   18.61
  -3  12  -3   67.51   19.67
  -3  12  -4    2.02    9.93
  -3  12  -5   89.59   20.38
  -3  12  -6   50.50   17.91
  -3  12  -7  100.11   22.69
  -3  12  -8   10.93   11.29
   3 -12 -12    6.16    8.96
   3 -12 -13   16.35   10.34
   3 -12 -14   23.86   13.17
  -3 -13  -6   -3.57    8.66
  -3 -13  -5   25.92   12.04
  -3 -13  -4  126.58   22.45
  -3 -13  -3   32.85   13.21
  -3 -13  -2   -3.41    8.50
  -4   0   0  129.33    8.21
  -4   0   1 2703.11   55.88
  -4   0  -1 2636.18   56.90
  -4   0  -2   20.15    7.91
  -4   0  -3 1391.68   50.41
   4   0   3 1322.14   39.75
  -4   0  -4  545.69   29.82
   4   0   4  432.01   21.63
  -4   0  -5 1335.38   49.44
   4   0   5 1195.74   40.76
  -4   0  -6   10.69    6.87
  -4   0  -7  405.40   26.92
  -4   0  -8  454.93   28.82
  -4   0  -9    3.79    5.35
  -4   0 -10    1.77    6.45
   4   0 -11  161.73   17.65
  -4   0 -11  168.38   17.89
   4   0 -12   41.77   10.64
  -4   0 -12   34.76    8.09
  -4   0 -13  654.89   36.38
   4   0 -13  644.45   37.70
   4   0 -14  104.80   15.62
  -4   0 -14  121.14   15.89
   4   0 -15   33.78   10.60
  -4   0 -15   38.12   10.02
  -4   0 -16  347.50   27.22
   4   0 -16  307.94   27.96
   4   0 -17   -4.09    6.91
  -4   0 -17   -2.24    5.52
   4   0 -18  101.57   17.40
  -4   0 -18   81.95   13.74
   4   0 -19   18.58    8.72
  -4   0 -19   17.59    7.53
  -4   0 -20    5.21    6.59
   4   0 -20   -0.20    8.24
   4   0 -21  224.72   26.69
  -4   0 -21  211.43   22.03
   4   0 -22   11.09    9.70
   4   0 -23  -10.65    9.74
   4   0 -24   29.52   12.35
   4   0 -25    5.92    9.13
   4   0 -26   43.86   16.04
   4   0 -27    0.01    8.17
   4   1 -27   -0.01    8.15
   4   1 -26   19.76   12.59
   4   1 -25    1.28    8.94
   4   1 -24   55.12   15.50
   4   1 -23   12.42    7.89
  -4  -1 -22   16.71    7.99
   4   1 -22    9.46    8.75
  -4  -1 -21   71.05   13.99
   4   1 -21   58.55   13.98
  -4  -1 -20   18.66    9.06
   4   1 -20   24.18   10.34
   4   1 -19   80.14   15.80
  -4  -1 -19   72.98   14.35
   4   1 -18   83.02   15.49
  -4  -1 -18   55.38   12.43
   4   1 -17   67.55   13.65
  -4  -1 -17   78.76   14.35
  -4  -1 -16  346.60   28.52
   4   1 -16  331.18   27.77
   4   1 -15   22.69    8.21
  -4  -1 -15   22.26    8.49
   4   1 -14  141.99   16.97
  -4  -1 -14  137.63   18.27
  -4  -1 -13  182.64   20.27
   4   1 -13  189.83   19.50
  -4  -1 -12  186.54   19.91
   4   1 -12  164.07   17.68
  -4  -1 -11  626.68   36.36
  -4  -1 -10   38.73    9.52
  -4  -1  -9  135.27   16.03
  -4  -1  -8 1065.77   46.14
  -4  -1  -7  156.05   16.86
  -4  -1  -6  829.20   40.33
  -4  -1  -5  204.49   19.48
  -4  -1  -4  448.80   27.79
   4  -1   4  352.05   21.16
  -4  -1  -3  729.59   36.31
  -4  -1  -2  509.05   29.08
  -4  -1  -1  749.45   35.22
  -4   1   0  344.45   17.03
  -4  -1   0  348.80   23.69
  -4  -1   1  740.12   34.38
  -4   1  -1  702.44   25.88
  -4   1  -2  540.44   22.66
  -4  -1   2  471.17   12.70
  -4   1  -3  779.74   28.63
   4   1   3  684.24   24.35
  -4   1  -4  346.45   23.48
   4   1   4  381.64   18.29
  -4   1  -5  290.21   21.35
   4   1   5  274.65   16.35
  -4   1  -6  909.97   39.51
   4   1   6  813.17   31.86
  -4   1  -7  154.15   16.46
  -4   1  -8 1215.68   48.28
  -4   1  -9  198.68   19.20
  -4   1 -10   42.01    9.43
  -4   1 -11  674.53   35.04
   4  -1 -11  628.72   36.16
  -4   1 -12  160.74   17.04
   4  -1 -12  166.92   19.21
  -4   1 -13  196.37   18.80
   4  -1 -13  180.48   20.32
   4  -1 -14   99.17   15.49
  -4   1 -14  118.45   15.03
   4  -1 -15   35.52   11.00
  -4   1 -15   43.05    9.93
  -4   1 -16  364.57   26.64
   4  -1 -16  372.65   31.26
   4  -1 -17   89.99   16.05
  -4   1 -17   74.25   11.97
   4  -1 -18   73.93   15.80
  -4   1 -18   87.31   13.68
   4  -1 -19  146.29   21.57
  -4   1 -19  119.66   15.77
   4  -1 -20   36.96   12.43
   4  -1 -21   66.28   14.89
   4  -1 -22  -10.14   11.33
   4  -1 -23  -18.07   11.54
   4  -1 -24   40.40   14.52
   4  -1 -25   -4.26    9.25
   4  -1 -26    3.86   11.50
   4   2 -24   26.55   12.27
   4   2 -23   23.68   10.44
  -4  -2 -23   28.35   10.78
  -4  -2 -22   10.50    6.52
   4   2 -22   -6.31    7.83
  -4  -2 -21   18.70    9.16
   4   2 -21   32.75   11.25
  -4  -2 -20   10.66    7.47
   4   2 -20   23.51    9.00
  -4  -2 -19   67.17   14.57
   4   2 -19   75.72   14.55
   4   2 -18    3.45    6.34
  -4  -2 -18    7.54    8.03
   4   2 -17  105.19   15.89
  -4  -2 -17  103.71   17.71
   4   2 -16   79.57   13.77
  -4  -2 -16   85.34   14.88
  -4  -2 -15  211.20   22.73
   4   2 -15  222.92   21.96
  -4  -2 -14  246.42   24.07
   4   2 -14  239.68   21.57
  -4  -2 -13  193.74   21.29
   4   2 -13  167.92   18.11
   4   2 -12  187.65   18.25
  -4  -2 -12  195.91   21.49
  -4  -2 -11  255.47   23.70
  -4  -2 -10  162.67   18.64
  -4  -2  -9  635.26   36.36
  -4  -2  -8  240.37   21.76
  -4  -2  -7 1345.58   53.60
  -4  -2  -6  831.37   40.32
  -4  -2  -5   86.80   13.54
  -4  -2  -4  111.87   15.39
  -4  -2  -3  420.19   27.79
  -4  -2  -2  739.73   36.54
  -4  -2  -1 1741.92   58.52
  -4  -2   0    3.50    5.67
  -4   2   0   -2.77    3.65
  -4   2  -1 1551.55   46.50
  -4  -2   1 1662.95   55.23
   4   2   2  749.54   20.27
  -4   2  -2  773.35   30.73
  -4  -2   3  456.96   26.70
   4   2   3  425.32   16.71
  -4   2  -4  103.14   11.25
  -4  -2   4   98.77   12.25
  -4   2  -5   89.22   11.11
  -4   2  -6  978.75   40.78
  -4   2  -7 1244.59   47.43
  -4   2  -8  299.92   22.22
  -4   2  -9  517.21   30.12
  -4   2 -10  189.18   18.17
  -4   2 -11  270.33   22.23
   4  -2 -11  230.04   22.02
  -4   2 -12  196.64   18.62
   4  -2 -12  205.51   22.56
  -4   2 -13  242.51   20.48
   4  -2 -13  228.86   24.12
  -4   2 -14  303.34   22.65
   4  -2 -14  308.77   27.67
  -4   2 -15  203.63   18.89
   4  -2 -15  215.15   23.87
   4  -2 -16  101.32   17.51
  -4   2 -16   88.97   12.62
   4  -2 -17   93.71   17.38
  -4   2 -17  107.27   13.72
   4  -2 -18    8.25    8.94
  -4   2 -18    3.68    5.31
   4  -2 -19   54.83   14.94
   4  -2 -20   21.96   10.83
   4  -2 -21   32.97    9.91
   4  -2 -22   18.88    9.62
   4  -2 -23   13.78    7.96
   4  -2 -24   27.19   12.68
   4  -2 -25   10.58   11.52
   4  -2 -26    0.01    8.09
  -4  -3 -24   -9.92    8.62
  -4  -3 -23   27.50   11.99
  -4  -3 -22   11.10    8.58
  -4  -3 -21   20.34   10.15
   4   3 -21   29.70   10.77
  -4  -3 -20   52.54   13.99
   4   3 -20   99.94   16.70
   4   3 -19  201.37   21.88
  -4  -3 -19  184.16   24.32
  -4  -3 -18   11.15    8.40
   4   3 -18   11.86    6.40
   4   3 -17   50.59   11.87
  -4  -3 -17   43.77   11.72
   4   3 -16  106.45   15.39
  -4  -3 -16  105.55   18.19
   4   3 -15  142.01   17.12
  -4  -3 -15  132.77   19.81
  -4  -3 -14  282.24   27.23
   4   3 -14  298.76   23.08
   4   3 -13   20.17    6.12
  -4  -3 -13   27.69   10.45
   4   3 -12   99.46   13.11
  -4  -3 -12   89.37   16.74
   4   3 -11  621.63   31.64
  -4  -3 -11  643.00   39.67
  -4  -3 -10  258.42   24.76
  -4  -3  -9  191.13   20.91
  -4  -3  -8  115.18   16.18
  -4  -3  -7  457.58   30.64
  -4  -3  -6 1488.97   57.89
  -4  -3  -5  514.08   32.25
  -4  -3  -4  209.59   20.03
  -4  -3  -3 1494.70   56.42
  -4  -3  -2  755.99   37.75
  -4  -3  -1  414.44   27.05
  -4  -3   0    7.64    6.72
  -4   3   0    5.83    3.97
  -4   3  -1  459.91   25.43
  -4  -3   1  487.83   28.27
  -4  -3   2  741.34   35.27
  -4   3  -2  706.25   31.89
  -4  -3   3 1673.80   55.50
  -4   3  -3 1604.47   52.11
  -4  -3   4  262.26   20.32
  -4   3  -4  231.81   18.82
  -4  -3   5  531.89   14.97
  -4  -3   5  528.29   28.92
  -4   3  -5  567.97   29.78
  -4  -3   6 1546.51   52.33
  -4   3  -6 1557.10   54.64
  -4  -3   6 1422.71   33.75
  -4   3  -7  405.10   27.10
  -4  -3   7  443.04   17.26
  -4  -3   8  153.98   15.32
  -4   3  -8  165.26   17.02
  -4  -3   8  132.05    9.91
  -4  -3   9  222.95   18.53
  -4   3  -9  230.08   19.50
  -4  -3   9  227.96   14.07
  -4   3 -10  209.10   18.56
   4  -3 -10  171.05   19.73
  -4   3 -11  733.83   35.15
   4  -3 -11  621.94   39.00
   4  -3 -12   75.12   14.30
  -4   3 -12   72.69   11.23
   4  -3 -13   31.96   11.01
  -4   3 -13   30.76    7.98
  -4   3 -14  306.91   22.27
   4  -3 -14  266.18   26.83
  -4   3 -15  127.36   14.21
   4  -3 -15  120.40   19.23
   4  -3 -16  121.85   19.32
  -4   3 -16  131.33   14.45
   4  -3 -17   40.19   12.67
   4  -3 -18   10.56   10.63
   4  -3 -19  239.66   28.17
   4  -3 -20   37.37   12.83
   4  -3 -21   15.37    8.96
   4  -3 -22   -0.71    8.20
   4  -3 -23    6.42   10.66
   4  -3 -24   -6.83    8.84
   4  -3 -25   -7.81   10.39
  -4  -4 -25    9.60   10.88
  -4  -4 -24   20.87   11.03
  -4  -4 -23   34.02   12.84
  -4  -4 -22   -5.78   11.27
  -4  -4 -21   15.69   10.69
  -4  -4 -20   10.59    9.39
  -4  -4 -19   50.74   14.81
  -4  -4 -18   57.08   15.64
  -4  -4 -17   20.97   10.78
   4   4 -17   41.26   10.37
   4   4 -16  156.84   17.71
  -4  -4 -16  128.41   20.68
   4   4 -15  120.35   15.23
  -4  -4 -15  112.68   18.70
   4   4 -14  127.07   15.10
  -4  -4 -14  119.50   19.22
   4   4 -13  105.03   13.57
  -4  -4 -13   87.01   17.02
   4   4 -12   61.45   10.18
  -4  -4 -12   73.21   14.91
   4   4 -11   79.97   10.91
  -4  -4 -11   77.63   14.49
  -4  -4 -10  392.90   31.23
  -4  -4  -9    4.04    6.83
  -4  -4  -8  531.21   35.68
  -4  -4  -7  344.95   28.06
  -4  -4  -6  457.19   31.76
  -4  -4  -5  147.01   16.95
  -4  -4  -4   43.77    9.32
  -4  -4  -3  330.03   25.91
  -4  -4  -2 1577.55   58.44
  -4  -4  -1  550.60   32.06
  -4  -4   0  414.41   27.15
  -4   4  -1  573.69   30.80
  -4  -4   1  567.37   31.94
  -4   4  -2 1489.46   52.95
  -4  -4   2 1506.27   54.40
  -4  -4   3  307.73   22.57
  -4   4  -3  334.32   23.49
  -4   4  -4    7.48    5.88
  -4  -4   4   20.42    6.95
  -4  -4   5  143.20   15.05
  -4   4  -5  131.16   15.77
  -4  -4   6  521.62   28.39
  -4   4  -6  463.38   29.88
  -4  -4   7  283.11   13.79
  -4  -4   7  299.82   21.25
  -4   4  -7  287.38   24.32
  -4  -4   8  645.96   32.00
  -4   4  -8  680.30   37.84
  -4  -4   8  614.12   23.09
  -4  -4   9   13.27    3.82
  -4   4  -9    5.20    5.54
  -4  -4   9   12.11    6.34
   4  -4  -9   10.02    7.18
  -4   4 -10  432.25   27.22
  -4  -4  10  476.37   27.09
   4  -4 -10  396.11   31.10
  -4  -4  11   64.10    9.96
  -4   4 -11   89.53   12.06
   4  -4 -11   58.02   12.90
   4  -4 -12   37.30   12.13
  -4   4 -12   50.30    9.53
   4  -4 -13   75.51   14.85
  -4  -4  13   63.77   10.46
  -4   4 -13   78.90   11.53
  -4  -4  14  148.11   14.97
  -4   4 -14  124.56   13.81
   4  -4 -14  135.95   20.25
  -4  -4  15  119.26   13.44
   4  -4 -15   89.78   16.93
  -4   4 -15   90.16   11.58
   4  -4 -16  118.33   19.33
   4  -4 -17   41.90   13.06
   4  -4 -18   89.12   18.95
   4  -4 -19   51.16   14.21
   4  -4 -20   24.26   11.70
   4  -4 -21   17.74   13.22
   4  -4 -22   12.58    9.55
   4  -4 -23   22.60   12.67
   4  -4 -24   33.28   13.71
  -4  -5 -26    5.33   11.13
  -4  -5 -25   40.68   15.67
  -4  -5 -24    2.11    7.64
  -4  -5 -23   10.58   11.79
  -4  -5 -22    1.72    8.46
  -4  -5 -21   15.46   11.13
  -4  -5 -20   27.77   13.58
  -4  -5 -19   29.71   13.90
  -4  -5 -18   32.96   11.88
  -4  -5 -17  139.73   22.11
  -4  -5 -16   27.33   11.01
  -4  -5 -15   68.57   16.42
  -4  -5 -14  144.79   21.79
   4   5 -13   78.30   11.19
  -4  -5 -13   84.50   17.94
   4   5 -12  181.23   16.03
  -4  -5 -12  173.84   23.07
  -4  -5 -11  354.76   31.53
   4   5 -11  350.90   21.91
   4   5 -10   85.00   10.18
  -4  -5 -10   81.59   15.87
  -4  -5  -9  286.07   27.43
  -4  -5  -8   43.06   12.06
  -4  -5  -7  117.54   17.90
  -4  -5  -6  178.40   20.41
  -4  -5  -5  452.33   32.15
  -4  -5  -4  291.01   25.09
  -4  -5  -3  490.47   32.14
  -4  -5  -2  164.29   18.64
  -4  -5  -1  214.22   20.40
   4   5  -1  224.30   11.21
   4   5   0    8.54    2.75
  -4  -5   0   -6.59    6.58
  -4  -5   1  215.75   19.67
  -4   5  -1  193.79   18.99
  -4   5  -2   99.55   14.10
  -4  -5   2  123.51   15.17
  -4  -5   3  554.46   30.87
  -4   5  -3  569.33   33.41
  -4   5  -4  187.10   18.91
  -4  -5   4  199.06   18.24
  -4  -5   5  453.79   27.08
  -4   5  -5  460.88   31.11
  -4  -5   6  145.95   15.56
  -4   5  -6  145.43   18.14
  -4  -5   7  131.86   14.63
  -4   5  -7  118.89   16.42
  -4   5  -8   63.44   13.64
  -4  -5   8   64.13   10.80
   4  -5  -8   43.14   11.69
  -4  -5   9  299.22   21.56
   4  -5  -9  247.93   24.35
  -4   5  -9  270.45   25.62
  -4   5 -10  143.17   15.32
  -4  -5  10  133.69   14.20
   4  -5 -10   95.35   16.23
  -4   5 -11  449.75   26.50
  -4  -5  11  400.06   24.19
  -4   5 -12  130.69   14.33
  -4  -5  12  133.80   13.76
   4  -5 -12  130.87   19.85
  -4   5 -13  125.84   13.72
   4  -5 -13  106.76   18.29
  -4  -5  13   99.39   11.92
  -4  -5  14  152.85   14.24
   4  -5 -14  138.22   19.98
   4  -5 -15   46.80   14.72
   4  -5 -16   27.84   12.78
   4  -5 -17  140.78   22.79
   4  -5 -18   65.90   17.69
   4  -5 -19   34.65   12.29
   4  -5 -20   25.94   11.54
   4  -5 -21    2.11    7.66
   4  -5 -22   -9.37   11.03
   4  -5 -23   27.80   12.65
  -4  -6 -24  -12.71   11.71
  -4  -6 -23    0.01    9.25
  -4  -6 -22   -1.60    7.80
  -4  -6 -21   35.10   14.57
  -4  -6 -20  128.06   23.17
  -4  -6 -19   22.56   11.60
  -4  -6 -18   -0.06    9.44
  -4  -6 -17   49.22   15.65
  -4  -6 -16    3.84    7.41
  -4  -6 -15   96.80   19.65
  -4  -6 -14   60.57   15.05
  -4  -6 -13   -5.92    9.39
  -4  -6 -12  548.60   41.21
  -4  -6 -11   26.10   10.65
  -4  -6 -10   56.14   14.70
  -4  -6  -9  287.56   28.68
  -4  -6  -8  114.30   19.05
  -4  -6  -7  300.15   27.74
  -4  -6  -6   43.74   12.29
  -4  -6  -5    2.81    7.17
  -4  -6  -4  780.00   43.39
  -4  -6  -3   21.47    9.21
   4   6  -2   30.77    5.33
  -4  -6  -2   39.75   10.15
  -4  -6  -1  236.46   22.49
   4   6  -1  245.99   14.72
  -4  -6   0   48.37   11.20
   4   6   0   44.23    6.41
  -4   6  -1  314.62   26.21
  -4  -6   1  300.36   24.46
  -4   6  -2   21.78    8.52
  -4  -6   2   29.76    8.73
  -4  -6   3   17.77    6.77
  -4   6  -3   22.63    9.16
  -4  -6   4  822.99   38.71
  -4   6  -4  793.85   43.04
  -4   6  -5   12.80    8.45
  -4  -6   5    0.96    4.71
  -4  -6   6   34.48    8.63
  -4   6  -6   37.82   11.17
  -4  -6   7  296.24   21.70
   4  -6  -7  246.57   23.88
  -4   6  -7  317.27   27.92
  -4  -6   8  125.38   14.24
   4  -6  -8   80.98   15.05
  -4   6  -8  105.11   17.54
  -4  -6   9  269.74   20.30
   4  -6  -9  235.72   24.73
  -4   6  -9  273.08   26.72
  -4   6 -10   28.36   10.81
   4  -6 -10   31.10   11.57
  -4  -6  10   23.98    6.44
   4  -6 -11   43.91   13.05
  -4   6 -11   66.56   10.77
  -4  -6  11   51.58    9.28
  -4  -6  12  617.96   29.60
   4  -6 -12  551.17   40.34
   4  -6 -13   14.66    9.37
   4  -6 -14   34.26   11.86
   4  -6 -15   64.21   15.89
   4  -6 -16   27.51   12.35
   4  -6 -17   79.58   18.51
   4  -6 -18  -17.42   11.86
   4  -6 -19   15.97   10.60
   4  -6 -20  107.71   20.54
   4  -6 -21   55.80   16.99
   4  -6 -22   27.97   13.64
  -4  -7 -21   10.60    9.57
  -4  -7 -20   36.99   15.05
  -4  -7 -19  -12.65   12.04
  -4  -7 -18   17.36   12.34
  -4  -7 -17  146.52   24.90
  -4  -7 -16   35.79   14.21
  -4  -7 -15   -5.47   12.22
  -4  -7 -14   35.93   12.31
  -4  -7 -13   76.04   17.66
  -4  -7 -12  179.78   24.34
  -4  -7 -11  122.52   21.25
  -4  -7 -10  120.15   20.95
  -4  -7  -9  267.17   28.67
  -4  -7  -8    2.85    9.84
  -4  -7  -7   97.66   18.16
  -4  -7  -6   79.97   14.87
  -4  -7  -5  462.93   34.81
  -4  -7  -4  645.46   40.91
  -4  -7  -3  226.29   23.12
   4   7  -3  238.76   17.14
  -4  -7  -2  211.59   22.55
   4   7  -2  256.65   17.41
  -4  -7  -1  286.22   25.63
   4   7  -1  321.81   19.39
   4   7   0    4.99    3.83
  -4   7   0    5.57    6.67
  -4  -7   0   13.98    7.16
  -4   7  -1  302.95   27.48
   4   7   1  323.31   19.43
  -4  -7   1  284.42   24.72
  -4   7  -2  245.07   24.56
  -4  -7   2  259.36   23.10
  -4  -7   3  229.66   21.11
  -4   7  -3  221.99   23.83
  -4  -7   4  549.61   32.58
  -4   7  -4  613.82   39.30
  -4  -7   5  437.08   28.12
  -4   7  -5  389.22   31.66
  -4   7  -6   57.46   13.54
   4  -7  -6   36.71   11.11
  -4  -7   6   65.01   11.06
   4  -7  -7   83.05   14.41
  -4  -7   7  110.48   13.74
  -4   7  -7  118.60   18.25
   4  -7  -8   -2.36    6.86
  -4  -7   8    8.79    5.55
  -4   7  -8    1.68    6.65
  -4  -7   9  256.56   19.75
   4  -7  -9  195.83   22.96
  -4   7  -9  255.44   27.32
  -4  -7  10  148.33   14.67
   4  -7 -10  118.50   19.63
  -4   7 -10  137.61   20.81
  -4   7 -11  105.66   19.80
   4  -7 -11   65.54   15.71
   4  -7 -12  165.16   23.59
   4  -7 -13   64.53   15.29
   4  -7 -14   24.52    9.83
   4  -7 -15   23.73   12.02
   4  -7 -16   71.26   16.73
   4  -7 -17  203.78   28.06
   4  -7 -18   34.33   13.41
   4  -7 -19    4.95    7.57
   4  -7 -20    3.87   10.11
  -4  -8 -19    3.79   10.33
  -4  -8 -18   34.10   14.09
  -4  -8 -17   -8.87   12.04
  -4  -8 -16   39.35   15.98
  -4  -8 -15   99.34   20.94
  -4  -8 -14    8.53    8.44
  -4  -8 -13   -0.12    9.39
  -4  -8 -12  110.89   20.82
  -4  -8 -11   36.56   12.97
  -4  -8 -10  105.95   18.96
  -4  -8  -9   17.45    8.11
  -4  -8  -8  134.78   20.38
  -4  -8  -7  542.35   40.75
  -4  -8  -6   81.77   17.21
  -4  -8  -5  110.30   18.49
   4   8  -4  195.17   17.21
  -4  -8  -4  184.70   22.90
   4   8  -3  231.94   18.38
  -4  -8  -3  206.10   23.91
  -4  -8  -2  251.75   25.64
   4   8  -2  257.03   19.41
  -4  -8  -1  349.96   29.86
   4   8  -1  353.64   22.73
  -4   8   0   84.69   16.19
  -4  -8   0   92.74   15.33
   4   8   0   98.98   11.74
  -4   8  -1  338.22   31.13
   4   8   1  347.67   22.98
  -4  -8   1  367.09   29.08
  -4   8  -2  262.84   27.02
  -4  -8   2  274.98   24.61
  -4  -8   3  227.96   22.19
  -4   8  -3  193.87   23.36
  -4  -8   4  185.07   19.51
   4  -8  -4  170.71   19.99
  -4   8  -4  179.22   22.56
  -4   8  -5  115.95   19.47
   4  -8  -5  102.43   16.11
  -4  -8   5  131.53   15.91
  -4   8  -6   74.50   15.84
   4  -8  -6   66.10   13.86
  -4  -8   6   58.93   11.87
  -4  -8   7  502.01   30.62
   4  -8  -7  460.65   35.18
  -4   8  -7  542.08   40.02
   4  -8  -8   99.73   16.73
  -4  -8   8  104.66   13.86
  -4   8  -8  128.34   20.88
   4  -8  -9    3.81    7.79
  -4   8  -9   15.76    9.49
  -4  -8   9   13.19    5.08
   4  -8 -10   79.25   16.16
  -4   8 -10   88.06   19.05
   4  -8 -11   27.98   10.34
  -4   8 -11   34.23   12.23
   4  -8 -12  124.05   20.30
   4  -8 -13    0.17    8.91
   4  -8 -14   46.56   15.00
   4  -8 -15   71.91   17.41
   4  -8 -16   43.79   14.71
   4  -8 -17  -12.24   12.69
   4  -8 -18   30.39   11.57
   4  -8 -19   -9.73   12.37
  -4  -9 -17   -2.64   11.69
  -4  -9 -16   17.02   13.69
  -4  -9 -15   38.95   15.33
  -4  -9 -14   81.38   18.67
  -4  -9 -13   15.01   10.18
  -4  -9 -12   56.49   15.26
  -4  -9 -11   95.63   19.36
  -4  -9 -10  204.06   27.21
  -4  -9  -9    4.48    8.85
  -4  -9  -8    7.54    9.93
  -4  -9  -7   37.89   12.84
  -4  -9  -6  158.58   22.66
  -4  -9  -5   80.36   16.29
  -4  -9  -4   14.64   10.91
  -4  -9  -3   24.24   10.01
  -4  -9  -2  194.62   23.52
  -4  -9  -1    2.35    7.04
  -4   9   1    1.80   10.60
  -4   9   0  104.62   17.60
  -4  -9   0  107.02   17.07
   4  -9  -1    7.92    7.57
  -4  -9   1   -5.27    7.99
  -4   9  -1    0.99    7.11
  -4   9  -2  216.66   26.00
  -4  -9   2  191.73   21.18
   4  -9  -2  194.97   21.44
   4  -9  -3   47.73   11.26
  -4  -9   3   49.77   12.09
  -4   9  -3   51.55   14.29
   4  -9  -4   13.84    7.94
  -4   9  -4   29.35   11.65
  -4  -9   4   10.32    7.13
  -4   9  -5  107.15   18.66
   4  -9  -5   81.91   15.30
  -4  -9   5  100.24   14.64
  -4   9  -6  171.35   24.45
  -4  -9   6  167.50   18.49
   4  -9  -6  159.26   21.03
   4  -9  -7   13.22    8.16
  -4  -9   7   16.48    7.23
  -4   9  -7   28.80   11.89
   4  -9  -8    8.76    8.36
  -4   9  -8   26.75   14.60
   4  -9  -9   21.92    9.96
  -4   9  -9   30.84   14.14
   4  -9 -10  177.36   24.30
  -4   9 -10  223.47   28.83
  -4   9 -11  105.67   21.26
   4  -9 -11   91.69   18.08
   4  -9 -12   88.30   18.66
  -4   9 -12   85.57   20.29
   4  -9 -13   29.07   14.01
   4  -9 -14   78.03   18.15
   4  -9 -15   18.24   11.60
   4  -9 -16    2.57    8.17
   4  -9 -17   11.67   11.41
  -4 -10 -14   -5.77    9.24
  -4 -10 -13   22.10   11.70
  -4 -10 -12    5.33    9.03
  -4 -10 -11   29.58   11.66
  -4 -10 -10   86.99   19.40
  -4 -10  -9   32.06   13.78
  -4 -10  -8    3.63    9.43
  -4 -10  -7  255.45   30.21
  -4 -10  -6   65.23   15.35
  -4 -10  -5   24.45   11.90
  -4 -10  -4   14.98   10.59
  -4 -10  -3   64.73   14.82
  -4  10   2   60.40   15.82
  -4 -10  -2   75.53   15.85
  -4  10   1  200.40   27.09
   4 -10   1  190.25   20.49
  -4 -10  -1  210.83   24.29
   4 -10   0   10.57    6.73
  -4 -10   0    6.09    7.74
  -4  10   0    4.89    8.67
   4 -10  -1  155.04   19.92
  -4  10  -1  175.34   25.14
  -4 -10   1  175.38   21.66
  -4  10  -2   58.98   16.30
   4 -10  -2   68.49   14.12
  -4 -10   2   64.48   13.61
   4 -10  -3   34.28   10.31
  -4  10  -3   39.56   11.88
  -4 -10   3   51.32   12.13
   4 -10  -4    1.32    5.33
  -4  10  -4   -0.92    9.50
  -4 -10   4   -0.45    6.49
  -4  10  -5    0.86   11.42
   4 -10  -5    9.93    8.02
  -4 -10   5    5.69    5.31
  -4  10  -6   77.90   19.03
   4 -10  -6   55.25   14.04
   4 -10  -7  231.07   26.55
  -4  10  -7  331.72   35.45
   4 -10  -8    6.35    8.60
  -4  10  -8   12.25   11.37
   4 -10  -9   27.19   10.22
  -4  10  -9   19.27   11.82
   4 -10 -10   74.21   16.44
  -4  10 -10   47.29   15.77
   4 -10 -11   18.13   11.41
  -4  10 -11   41.70   14.51
   4 -10 -12   -4.40    8.41
  -4  10 -12   -3.89   10.26
   4 -10 -13   10.19   10.22
   4 -10 -14   -4.26   12.20
   4 -10 -15   49.43   14.36
   4 -10 -16   -0.76    9.84
  -4 -11 -11   27.74   13.95
  -4 -11 -10   12.73   11.05
  -4 -11  -9   -0.25    7.85
  -4 -11  -8   63.67   16.98
  -4 -11  -7   36.46   12.72
  -4 -11  -6   50.63   14.22
  -4 -11  -5   58.31   15.73
  -4 -11  -4   -6.99    8.57
  -4  11   3   48.33   16.27
  -4 -11  -3   36.61   12.05
  -4  11   2   63.66   18.36
  -4 -11  -2   62.01   14.78
  -4  11   1    3.79   11.51
  -4 -11  -1    4.10    7.12
  -4  11   0  200.06   28.68
  -4 -11   0  157.34   21.54
  -4  11  -1   -6.18   13.68
  -4 -11   1   24.06    9.31
  -4 -11   2   79.40   15.03
  -4  11  -2   57.60   15.97
  -4  11  -3   52.77   18.12
  -4 -11   3   35.11   11.85
   4 -11  -4    3.10    5.83
  -4  11  -4   12.01   11.13
   4 -11  -5   48.05   12.89
  -4  11  -5   63.29   16.34
  -4  11  -6   51.63   16.90
   4 -11  -6   38.93   12.00
   4 -11  -7   45.30   12.93
  -4  11  -7   61.02   18.14
   4 -11  -8   52.31   14.31
  -4  11  -8  104.88   21.24
   4 -11  -9   21.35   12.27
  -4  11  -9   14.80   12.53
   4 -11 -10   24.70   11.66
  -4  11 -10   -5.51   13.42
   4 -11 -11    1.69    9.21
   4 -11 -12   20.46   10.82
   4 -11 -13    0.32    9.22
   4 -11 -14   33.92   13.88
  -4 -12  -7   30.94   15.11
  -4 -12  -6   49.00   14.77
  -4 -12  -5   40.93   14.29
  -4 -12  -4   20.05   11.13
  -4 -12  -3   25.22   12.04
  -4  12   2   15.42   15.95
  -4 -12  -2   -1.82    7.48
  -4  12   1   56.40   17.96
  -4 -12  -1   59.18   14.28
  -4  12   0   92.22   19.89
  -4 -12   0   76.31   16.47
  -4  12  -1   63.22   17.33
  -4 -12   1   55.35   13.98
  -4  12  -2   30.47   15.41
   4 -12 -11   14.92   10.51
   4 -12 -12   -0.35    8.39
  -4 -13  -4  -16.29   12.09
  -4 -13  -3   48.74   15.46
  -4 -13  -2   -1.71    8.76
  -5   0   0   51.99    5.89
  -5   0   1   56.27    5.75
  -5   0  -1   63.56    6.68
  -5   0   2  326.75   14.89
  -5   0  -2  354.10   27.02
  -5   0  -3 3650.94   98.86
  -5   0  -4  829.60   41.17
  -5   0  -5  444.12   30.24
  -5   0  -6  747.90   39.58
  -5   0  -7  575.53   35.26
  -5   0  -8  128.95   17.60
  -5   0  -9   66.51   13.99
  -5   0 -10   80.70   15.01
  -5   0 -11  836.58   44.06
  -5   0 -12  181.48   20.29
   5   0 -13   -1.52    7.29
  -5   0 -13    1.02    7.93
  -5   0 -14  227.86   22.71
   5   0 -14  179.26   21.77
   5   0 -15   14.62    9.23
  -5   0 -15   15.69    8.97
   5   0 -16  107.79   18.06
  -5   0 -16   92.29   15.40
   5   0 -17   18.76   10.74
  -5   0 -17   -0.98    7.17
   5   0 -18   -1.10    7.79
  -5   0 -18   -5.29    6.10
   5   0 -19  118.86   19.87
  -5   0 -19  170.83   21.49
   5   0 -20   -9.89    9.06
  -5   0 -20   19.31    8.92
   5   0 -21    9.60    8.51
   5   0 -22    8.31    8.62
   5   0 -23   15.91   10.08
   5   0 -24   -4.26    8.02
   5   0 -25  -18.68   11.71
   5   0 -26    0.01    8.94
   5   1 -26    7.13    9.04
   5   1 -25   -5.41    8.76
   5   1 -24    1.50    9.32
   5   1 -23    5.89    7.05
  -5  -1 -22   -2.89    8.08
   5   1 -22   -4.18    8.66
   5   1 -21   26.56   10.12
  -5  -1 -21   13.35    9.16
   5   1 -20   10.95    8.56
  -5  -1 -20   26.46    9.60
   5   1 -19   32.81   12.32
  -5  -1 -19   22.69    9.87
   5   1 -18   64.63   14.81
  -5  -1 -18   48.02   12.42
   5   1 -17    4.35    7.08
  -5  -1 -17   22.70   10.43
   5   1 -16  140.33   19.68
  -5  -1 -16  153.16   20.50
   5   1 -15   11.04    8.26
  -5  -1 -15    2.81    6.72
   5   1 -14  106.91   16.98
  -5  -1 -14  147.79   19.88
   5   1 -13  145.43   18.46
  -5  -1 -13  140.24   19.25
  -5  -1 -12   34.98   10.29
  -5  -1 -11  248.44   24.15
  -5  -1 -10  177.76   20.11
  -5  -1  -9  180.85   20.42
  -5  -1  -8  296.84   26.12
  -5  -1  -7  173.33   20.53
  -5  -1  -6 1014.55   47.73
  -5  -1  -5   62.59   13.65
  -5  -1  -4   49.35   11.64
  -5  -1  -3  522.57   32.77
  -5  -1  -2  953.98   44.55
  -5   1   1  596.00   24.18
  -5  -1  -1  560.07   33.82
  -5  -1   0  103.70   15.10
  -5   1   0   48.92    6.74
  -5  -1   1  637.64   35.94
  -5   1  -1  651.61   26.08
  -5  -1   2  853.99   20.10
  -5   1  -2  840.74   31.09
  -5   1  -3  595.13   25.78
  -5  -1   3  552.53   15.60
  -5   1  -4   84.84   13.37
   5   1   4   56.10    7.70
  -5   1  -5   43.54   10.66
   5   1   5   59.22    8.12
  -5   1  -6  969.29   44.80
   5   1   6  872.64   34.54
  -5   1  -7  154.33   19.13
  -5   1  -8  239.74   22.35
  -5   1  -9  231.56   22.35
  -5   1 -10  126.61   16.90
  -5   1 -11  312.23   26.04
  -5   1 -12   44.78    9.38
  -5   1 -13  205.16   21.38
   5  -1 -13  185.33   22.22
   5  -1 -14  129.19   19.35
  -5   1 -14  156.36   18.89
   5  -1 -15    6.58    7.89
  -5   1 -15   -8.57    8.52
  -5   1 -16  168.56   20.66
   5  -1 -16  162.25   21.98
   5  -1 -17   21.25   11.06
  -5   1 -17   21.24    8.64
   5  -1 -18   52.76   14.44
  -5   1 -18   37.05    9.96
   5  -1 -19   26.25   11.41
  -5   1 -19   49.34   11.60
   5  -1 -20   31.61   12.76
   5  -1 -21   33.14   14.20
   5  -1 -22   -3.36    8.60
   5  -1 -23   -5.86    8.58
   5  -1 -24  -18.45   11.81
   5  -1 -25   -3.06    9.37
  -5  -2 -23    2.11    7.18
   5   2 -23    5.26    6.94
  -5  -2 -22  -13.95    9.56
   5   2 -22   -0.68    7.52
  -5  -2 -21   59.02   14.38
   5   2 -21   64.79   14.36
   5   2 -20    5.26    6.66
  -5  -2 -20    3.01    7.49
   5   2 -19  114.05   18.36
  -5  -2 -19   88.02   17.45
   5   2 -18   26.72   10.02
  -5  -2 -18   36.65   12.32
   5   2 -17   87.16   15.55
  -5  -2 -17   73.71   15.90
   5   2 -16  168.67   20.76
  -5  -2 -16  175.29   22.80
   5   2 -15   40.27   11.58
  -5  -2 -15   43.12   13.74
   5   2 -14   54.76   11.84
  -5  -2 -14   43.51   12.70
  -5  -2 -13  276.18   27.15
   5   2 -13  271.06   24.78
  -5  -2 -12   23.41   11.07
  -5  -2 -11  530.95   36.49
  -5  -2 -10    6.43    7.60
  -5  -2  -9  165.73   20.47
  -5  -2  -8  319.34   27.90
  -5  -2  -7   99.35   16.47
  -5  -2  -6   41.62   11.20
  -5  -2  -5  726.42   40.74
  -5  -2  -4  100.19   16.33
  -5  -2  -3 1231.37   52.37
  -5  -2  -2    8.43    7.69
  -5  -2  -1   42.64   10.46
  -5   2   1   67.00    9.06
  -5   2   0  731.93   30.30
  -5  -2   0  706.99   37.90
  -5  -2   1   42.12   10.22
  -5   2  -1   54.17    8.37
  -5   2  -2    6.81    4.64
  -5  -2   2   -1.25    5.50
  -5  -2   3 1204.05   49.76
   5   2   3 1129.94   30.14
  -5   2  -3 1088.30   40.38
  -5  -2   4   85.79   13.72
  -5   2  -4   70.31   10.12
   5   2   4   64.13    6.90
  -5  -2   5  588.48   33.73
  -5   2  -5  516.06   27.76
   5   2   5  542.56   23.59
  -5   2  -6   72.48   12.72
   5   2   6   55.34    7.80
  -5   2  -7   88.64   14.21
  -5   2  -8  361.40   28.00
  -5   2  -9  174.04   19.24
  -5   2 -10   23.85    9.79
  -5   2 -11  541.90   34.69
  -5   2 -12   17.16    8.07
   5  -2 -12   21.15    8.25
  -5   2 -13  235.64   22.11
   5  -2 -13  169.01   21.42
   5  -2 -14   61.34   16.03
  -5   2 -14   68.62   12.63
   5  -2 -15   18.57    9.01
  -5   2 -15    7.48    5.50
  -5   2 -16  217.94   21.51
   5  -2 -16  243.70   27.22
   5  -2 -17   79.67   16.46
  -5   2 -17   67.03   12.81
   5  -2 -18   57.35   16.00
  -5   2 -18   30.52    8.19
   5  -2 -19  125.99   21.28
   5  -2 -20    6.00    9.58
   5  -2 -21   81.66   19.34
   5  -2 -22   -6.82   12.66
   5  -2 -23   -6.73    9.36
   5  -2 -24    3.85    8.72
  -5  -3 -24    2.82    6.70
  -5  -3 -23  -10.66    9.50
  -5  -3 -22   10.45   10.04
  -5  -3 -21   80.92   18.01
  -5  -3 -20   -1.05   10.21
   5   3 -20    7.07    6.47
   5   3 -19   32.88   10.92
  -5  -3 -19   27.76   11.87
   5   3 -18   40.95   11.54
  -5  -3 -18   54.08   14.37
   5   3 -17   25.75    9.99
  -5  -3 -17   34.32   12.62
   5   3 -16  138.65   18.88
  -5  -3 -16  110.04   18.97
   5   3 -15  126.93   17.21
  -5  -3 -15  126.75   20.42
   5   3 -14  131.51   17.50
  -5  -3 -14  134.85   20.99
  -5  -3 -13  207.47   25.13
   5   3 -13  225.64   21.62
  -5  -3 -12  186.58   23.30
  -5  -3 -11  179.19   22.03
  -5  -3 -10  196.73   22.64
  -5  -3  -9   73.45   12.36
  -5  -3  -8  374.38   30.07
  -5  -3  -7  423.96   31.82
  -5  -3  -6  117.12   17.33
  -5  -3  -5  130.73   17.41
  -5  -3  -4  643.96   38.07
  -5  -3  -3   41.20   10.69
  -5  -3  -2   90.30   14.82
  -5  -3  -1  282.99   24.42
  -5   3   1  265.88   19.65
  -5   3   0  267.63   19.51
  -5  -3   0  275.41   23.61
  -5  -3   1  236.84   21.76
  -5   3  -1  230.11   18.07
  -5  -3   2   98.71   14.59
  -5   3  -2  106.95   13.33
  -5   3  -3   39.88    8.77
   5   3   3   30.97    3.52
  -5  -3   3   42.97   10.92
   5   3   4  509.77   19.20
  -5   3  -4  469.69   28.20
  -5  -3   5  164.62   18.35
   5   3   5  153.35   11.33
  -5   3  -5  160.22   16.79
  -5   3  -6  132.44   15.51
  -5  -3   6  116.78   15.52
  -5   3  -7  510.38   32.31
  -5  -3   7  524.66   31.54
  -5  -3   7  467.82   14.97
  -5  -3   8  364.18   26.64
  -5   3  -8  340.24   25.85
  -5   3  -9  160.82   18.34
  -5  -3   9  146.03   16.65
  -5  -3  10  275.13   23.26
  -5   3 -10  255.32   22.92
  -5  -3  11  226.84   21.07
  -5   3 -11  236.64   22.35
  -5   3 -12  126.58   16.29
   5  -3 -12  101.22   17.88
  -5   3 -13  306.28   26.15
   5  -3 -13  278.47   28.36
  -5   3 -14  149.86   17.59
   5  -3 -14  150.66   21.68
   5  -3 -15  134.00   20.58
  -5   3 -15  133.31   16.50
   5  -3 -16  109.33   19.74
  -5   3 -16  115.21   14.96
   5  -3 -17   33.68   12.82
   5  -3 -18   26.41   13.05
   5  -3 -19   14.02   10.76
   5  -3 -20   24.55   12.70
   5  -3 -21  133.90   23.91
   5  -3 -22   10.31    9.43
   5  -3 -23  -33.47   13.82
  -5  -4 -25   10.26   12.33
  -5  -4 -24   -6.27    9.32
  -5  -4 -23   -3.60    8.47
  -5  -4 -22   22.03   12.39
  -5  -4 -21    6.14    8.93
  -5  -4 -20   37.95   12.67
  -5  -4 -19    3.85    7.64
  -5  -4 -18   -5.33   10.34
  -5  -4 -17   82.74   17.02
   5   4 -16   70.68   13.17
  -5  -4 -16   65.18   15.92
   5   4 -15   56.88   11.37
  -5  -4 -15   55.55   15.36
   5   4 -14   99.32   14.57
  -5  -4 -14   86.11   17.44
   5   4 -13    9.91    6.95
  -5  -4 -13   -1.41    9.49
  -5  -4 -12  244.18   27.56
   5   4 -12  230.72   20.82
  -5  -4 -11   11.70   10.85
  -5  -4 -10  146.92   21.15
  -5  -4  -9  282.60   27.69
  -5  -4  -8   78.44   16.75
  -5  -4  -7  189.30   21.61
  -5  -4  -6  258.54   24.58
  -5  -4  -5   17.93    7.20
  -5  -4  -4  471.23   32.96
  -5  -4  -3   53.89   12.04
  -5  -4  -2  535.75   34.06
  -5  -4  -1  374.60   28.79
  -5   4   0   26.36    7.73
  -5  -4   0   31.97    9.95
  -5   4  -1  360.82   25.15
  -5  -4   1  394.24   29.24
  -5  -4   2  488.66   31.56
  -5   4  -2  483.64   28.98
  -5   4  -3   38.02    8.78
  -5  -4   3   61.88   13.08
  -5  -4   4  613.02   34.51
  -5   4  -4  606.82   33.64
  -5  -4   5   17.55    8.19
  -5   4  -5    3.37    5.61
  -5  -4   6  306.65   24.35
  -5   4  -6  274.88   23.45
  -5  -4   7  205.36   19.90
  -5   4  -7  193.41   20.60
  -5   4  -8   60.65   12.97
  -5  -4   8   38.09    8.87
  -5   4  -9  263.23   23.12
  -5  -4   9  288.97   23.37
  -5  -4  10  165.23   17.71
  -5   4 -10  135.06   17.10
  -5  -4  11    1.17    4.94
  -5   4 -11    3.79    5.80
   5  -4 -11    8.47    8.02
  -5  -4  12  319.81   24.89
  -5   4 -12  303.44   24.62
   5  -4 -12  244.40   26.91
  -5  -4  13   20.35    7.90
   5  -4 -13    2.61    8.77
  -5   4 -13   25.20    8.23
   5  -4 -14  119.29   19.62
  -5  -4  14  131.82   15.92
  -5   4 -14  133.18   16.22
   5  -4 -15   35.56   13.22
  -5  -4  15   51.90   10.58
   5  -4 -16   68.14   16.11
   5  -4 -17   60.19   15.87
   5  -4 -18   11.35   10.38
   5  -4 -19   16.61   11.13
   5  -4 -20   93.61   21.06
   5  -4 -21   12.21   10.39
   5  -4 -22   13.61   10.35
  -5  -5 -24  -14.02   10.66
  -5  -5 -23   20.57   12.79
  -5  -5 -22  -15.19   10.49
  -5  -5 -21   18.27   10.61
  -5  -5 -20   11.91   11.06
  -5  -5 -19   22.34   11.37
  -5  -5 -18  -15.10   12.26
  -5  -5 -17   14.99   10.41
  -5  -5 -16   16.58   10.73
  -5  -5 -15  363.54   36.55
  -5  -5 -14    1.86    7.73
  -5  -5 -13   14.11    9.40
   5   5 -12  170.36   17.02
  -5  -5 -12  156.18   22.75
  -5  -5 -11  122.82   20.60
  -5  -5 -10   71.21   16.75
  -5  -5  -9  410.67   34.76
  -5  -5  -8   74.40   15.59
  -5  -5  -7  908.37   50.12
  -5  -5  -6  134.76   20.00
  -5  -5  -5  241.37   25.05
  -5  -5  -4  256.97   24.97
  -5  -5  -3   94.84   15.62
  -5  -5  -2  135.31   17.91
  -5  -5  -1  851.46   44.67
  -5   5   0   29.24    8.82
  -5  -5   0   44.73   11.69
  -5   5  -1  880.84   42.94
  -5  -5   1  858.24   43.82
   5   5   2  150.67    7.30
  -5  -5   2  139.88   17.54
  -5   5  -2  134.48   17.31
  -5  -5   3  115.53   15.85
  -5   5  -3   84.18   13.26
  -5  -5   4  296.53   24.35
  -5   5  -4  256.38   23.40
  -5  -5   5  255.69   23.36
  -5   5  -5  229.73   22.75
  -5  -5   6  115.48   16.32
  -5   5  -6  114.70   17.22
  -5  -5   7  919.05   43.29
  -5   5  -7  902.72   47.07
  -5   5  -8   64.41   13.51
  -5  -5   8   73.59   12.53
  -5  -5   9  455.81   29.38
  -5   5  -9  493.84   35.18
  -5   5 -10   36.55    9.75
  -5  -5  10   50.59   10.63
   5  -5 -10   32.35   11.02
  -5   5 -11  111.94   15.60
  -5  -5  11  104.17   14.47
   5  -5 -11   99.46   17.97
  -5  -5  12  137.77   16.03
  -5   5 -12  120.62   15.92
   5  -5 -12  122.44   19.21
   5  -5 -13    3.62    8.25
  -5   5 -13   19.92    7.58
  -5  -5  13    9.29    5.50
   5  -5 -14   -7.21    9.06
  -5  -5  14   15.32    6.50
   5  -5 -15  268.22   29.92
   5  -5 -16    8.65    8.84
   5  -5 -17   88.44   20.53
   5  -5 -18   16.80   13.99
   5  -5 -19   43.77   17.03
   5  -5 -20   22.19   13.81
   5  -5 -21   -8.46   12.01
  -5  -6 -22   39.80   15.58
  -5  -6 -21    6.97   10.32
  -5  -6 -20   15.51   13.13
  -5  -6 -19   -1.89    9.83
  -5  -6 -18   18.56   10.55
  -5  -6 -17  -19.37   15.23
  -5  -6 -16  -10.24   13.10
  -5  -6 -15   50.70   14.47
  -5  -6 -14   -2.13   12.51
  -5  -6 -13   42.00   13.07
  -5  -6 -12   53.78   14.07
  -5  -6 -11   62.53   16.40
  -5  -6 -10  264.78   29.67
  -5  -6  -9   50.90   14.02
  -5  -6  -8   14.39   10.43
  -5  -6  -7   73.13   16.24
  -5  -6  -6  214.31   24.74
  -5  -6  -5   91.80   16.42
  -5  -6  -4  112.07   17.87
  -5  -6  -3   44.55   12.59
  -5  -6  -2  636.54   39.24
  -5  -6  -1   49.38   12.46
  -5   6   1   53.06   11.42
  -5   6   0    2.11    7.42
  -5  -6   0   -9.82    7.95
  -5   6  -1   35.31   10.78
  -5  -6   1   26.92    9.25
  -5   6  -2  598.55   37.36
  -5  -6   2  633.02   37.32
  -5  -6   3   27.57    9.92
  -5   6  -3   35.38   11.81
  -5   6  -4  139.82   18.70
  -5  -6   4   90.62   14.19
  -5   6  -5   96.58   16.39
  -5  -6   5   89.46   13.84
  -5  -6   6  239.88   22.15
  -5   6  -6  241.41   25.06
  -5  -6   7   76.29   12.54
  -5   6  -7   81.26   15.67
  -5   6  -8    5.54    6.86
  -5  -6   8    8.34    5.20
  -5   6  -9   48.07   12.61
  -5  -6   9   50.58   10.45
   5  -6  -9   32.28   11.21
  -5  -6  10  224.30   20.35
   5  -6 -10  201.34   24.51
  -5   6 -10  237.57   26.73
  -5   6 -11   43.50   10.34
   5  -6 -11   34.16   12.68
  -5  -6  11   43.58    9.87
   5  -6 -12   73.21   15.90
  -5  -6  12   78.85   12.23
   5  -6 -13   60.45   15.65
   5  -6 -14   28.18   12.72
   5  -6 -15   55.72   15.65
   5  -6 -16   -0.14    8.86
   5  -6 -17   29.01   12.29
   5  -6 -18   12.16   12.13
   5  -6 -19   31.13   14.70
   5  -6 -20    1.31   10.34
  -5  -7 -19   18.64   12.48
  -5  -7 -18   28.75   13.39
  -5  -7 -17   15.13   10.40
  -5  -7 -16   16.80   11.83
  -5  -7 -15  140.12   23.77
  -5  -7 -14    1.27   12.34
  -5  -7 -13   -9.81    9.86
  -5  -7 -12   88.16   18.58
  -5  -7 -11    1.77   10.22
  -5  -7 -10   99.63   19.53
  -5  -7  -9  169.97   24.98
  -5  -7  -8   76.81   16.17
  -5  -7  -7  204.34   25.21
  -5  -7  -6   32.33   12.07
  -5  -7  -5   17.82    8.25
  -5  -7  -4  118.65   19.14
  -5  -7  -3   12.15   10.04
  -5  -7  -2   95.21   16.71
  -5   7   1  321.32   28.78
  -5  -7  -1  344.55   29.48
  -5   7   0  156.67   20.55
  -5  -7   0  139.52   19.34
  -5   7  -1  273.97   27.05
  -5  -7   1  309.47   27.11
  -5   7  -2  130.18   18.85
  -5  -7   2   98.52   15.51
  -5  -7   3   16.77    8.27
  -5   7  -3   22.81    9.39
  -5   7  -4  118.99   18.76
  -5  -7   4  117.17   16.65
  -5   7  -5   17.19    8.53
  -5  -7   5   41.60   10.65
  -5  -7   6   28.65    7.83
  -5   7  -6   29.14   11.31
  -5  -7   7  214.65   20.43
   5  -7  -7  185.25   23.50
  -5   7  -7  230.37   26.27
   5  -7  -8   81.69   16.49
  -5   7  -8  107.02   18.62
  -5  -7   8   95.09   13.56
  -5   7  -9  130.58   20.88
   5  -7  -9  134.57   21.49
  -5  -7   9  139.80   15.82
  -5   7 -10   60.21   15.36
   5  -7 -10   45.53   13.61
  -5  -7  10   63.42   11.21
   5  -7 -11    4.64    7.01
   5  -7 -12   91.66   17.78
   5  -7 -13   -4.31    8.75
   5  -7 -14   13.57   10.06
   5  -7 -15  154.12   24.61
   5  -7 -16   12.97   11.71
   5  -7 -17   28.34   13.43
   5  -7 -18   69.75   19.65
   5  -7 -19   26.40   14.20
  -5  -8 -17   64.59   18.16
  -5  -8 -16   14.13   11.35
  -5  -8 -15   42.69   15.33
  -5  -8 -14   74.98   19.38
  -5  -8 -13   36.25   14.55
  -5  -8 -12   86.68   19.17
  -5  -8 -11   20.50    9.74
  -5  -8 -10   23.39   11.38
  -5  -8  -9  137.71   22.11
  -5  -8  -8   70.99   16.96
  -5  -8  -7   64.60   15.95
  -5  -8  -6  115.73   19.71
  -5  -8  -5   13.77    8.52
  -5  -8  -4  290.19   29.57
  -5  -8  -3  159.03   22.11
  -5  -8  -2  143.41   20.33
  -5   8   1   80.65   16.12
  -5  -8  -1   44.29   11.03
  -5  -8   0  140.28   19.16
  -5   8   0  148.81   21.51
  -5   8  -1   58.29   14.65
  -5  -8   1   66.84   13.80
  -5   8  -2  140.96   20.36
  -5  -8   2  150.22   19.80
  -5  -8   3  127.99   17.91
  -5   8  -3  151.29   22.15
  -5  -8   4  281.51   25.51
  -5   8  -4  258.57   28.43
  -5   8  -5   21.50   11.31
  -5  -8   5   26.79    9.73
  -5  -8   6  163.16   18.97
   5  -8  -6  124.29   18.86
  -5   8  -6  140.96   21.69
   5  -8  -7   52.39   13.45
  -5  -8   7   65.63   12.08
  -5   8  -7   83.56   18.55
   5  -8  -8   45.63   13.54
  -5   8  -8   54.67   15.23
  -5  -8   8   64.91   11.57
   5  -8  -9  125.78   21.12
  -5   8  -9  176.11   24.53
   5  -8 -10   23.18   10.67
  -5   8 -10   20.05   10.21
  -5   8 -11   38.86   13.35
   5  -8 -11   12.35    8.81
   5  -8 -12   92.99   18.94
   5  -8 -13   27.96   14.15
   5  -8 -14   59.47   18.07
   5  -8 -15   46.63   15.27
   5  -8 -16   13.30   10.37
   5  -8 -17  105.74   22.75
  -5  -9 -14    1.10    9.27
  -5  -9 -13   59.25   17.69
  -5  -9 -12   69.12   18.66
  -5  -9 -11   22.40   12.74
  -5  -9 -10   17.13   11.99
  -5  -9  -9   20.28    9.98
  -5  -9  -8   -7.25   11.74
  -5  -9  -7   25.16    9.88
  -5  -9  -6   13.83    8.96
  -5  -9  -5   39.02   13.61
  -5  -9  -4   38.77   12.70
  -5  -9  -3   60.72   14.80
  -5   9   2  -10.86   11.28
  -5  -9  -2   -3.83    7.83
  -5   9   1   55.00   14.67
  -5  -9  -1   58.52   14.17
  -5  -9   0   78.95   15.60
  -5   9   0   90.29   17.55
  -5   9  -1   75.24   17.43
  -5  -9   1   65.23   14.21
  -5  -9   2    1.99    6.86
  -5   9  -2  -13.27   11.06
  -5   9  -3   75.41   17.99
  -5  -9   3   55.96   12.98
  -5   9  -4   49.85   14.79
   5  -9  -4   39.84   11.22
  -5  -9   4   55.80   12.90
  -5   9  -5   62.41   17.24
   5  -9  -5   35.03   10.83
  -5  -9   5   50.81   11.97
   5  -9  -6   26.27   11.27
  -5  -9   6   20.81    7.66
  -5   9  -6   12.53    9.75
   5  -9  -7   14.38    9.66
  -5  -9   7   36.11   10.13
  -5   9  -7   25.29   12.45
   5  -9  -8    9.62    8.97
  -5   9  -8   19.23   11.16
   5  -9  -9   59.77   15.93
  -5   9  -9   71.84   18.01
   5  -9 -10   21.40   11.90
  -5   9 -10   39.82   13.31
   5  -9 -11   13.63   10.25
  -5   9 -11   -1.87   10.38
   5  -9 -12   47.06   15.07
   5  -9 -13   42.51   15.67
   5  -9 -14    8.44    8.82
   5  -9 -15   21.12   13.38
  -5 -10 -12   10.61   12.13
  -5 -10 -11   82.38   19.28
  -5 -10 -10   33.67   14.80
  -5 -10  -9   19.33   13.86
  -5 -10  -8  175.41   26.92
  -5 -10  -7   62.16   16.93
  -5 -10  -6   14.18   11.37
  -5 -10  -5   79.95   17.60
  -5 -10  -4   10.11    8.95
  -5 -10  -3  239.33   28.33
  -5  10   3  236.35   30.42
  -5 -10  -2   13.93    9.22
  -5  10   2   34.73   13.60
  -5 -10  -1   20.63   11.13
  -5  10   1   -0.66    9.52
  -5 -10   0  199.40   24.77
  -5  10   0  248.22   30.05
  -5  10  -1   18.31   10.27
   5 -10  -1   14.23    7.89
  -5 -10   1   15.54    8.52
   5 -10  -2   15.10    8.00
  -5 -10   2   27.62    8.72
  -5  10  -2   28.05   14.15
  -5 -10   3  259.47   27.05
   5 -10  -3  232.67   26.38
  -5  10  -3  264.98   31.19
  -5  10  -4   40.42   13.52
   5 -10  -4   38.10   12.26
  -5 -10   4   32.87   10.72
  -5  10  -5  137.77   23.33
   5 -10  -5  106.45   19.02
  -5 -10   5  114.52   16.90
   5 -10  -6    2.91    6.75
  -5  10  -6    7.40   12.34
   5 -10  -7   30.56   12.54
  -5  10  -7   75.85   19.37
   5 -10  -8  125.60   21.51
  -5  10  -8  143.44   24.25
   5 -10  -9    0.81    7.68
  -5  10  -9   -6.08   12.35
   5 -10 -10   11.76   10.11
  -5  10 -10   10.04   11.49
   5 -10 -11   56.47   15.06
  -5  10 -11   96.22   21.36
   5 -10 -12   21.99   11.87
   5 -10 -13   20.75   11.50
   5 -10 -14   13.61   11.76
  -5 -11  -8   41.88   14.94
  -5 -11  -7   11.86   11.11
  -5 -11  -6   87.25   18.87
  -5 -11  -5   56.31   16.35
  -5  11   4   13.30   12.05
  -5 -11  -4   12.19    9.91
  -5  11   3   47.48   17.57
  -5 -11  -3   26.71   12.65
  -5  11   2  176.64   29.05
  -5 -11  -2  125.39   21.08
  -5  11   1  -10.71   13.64
  -5 -11  -1    9.28    8.92
  -5  11   0   65.79   19.20
  -5 -11   0   62.25   15.43
  -5 -11   1    7.20    8.14
  -5  11  -1  -13.30   13.42
  -5  11  -2  173.57   27.93
  -5 -11   2  149.61   21.37
  -5  11  -3   18.08   11.25
  -5  11  -4   35.23   16.44
   5 -11  -4   16.13    8.73
  -5  11  -5   43.58   16.84
   5 -11  -5   32.96   12.36
   5 -11  -6   77.11   16.95
  -5  11  -6  115.08   23.45
   5 -11  -7    3.03    8.27
   5 -11  -8   63.84   15.42
   5 -11  -9   -0.64    8.02
   5 -11 -10   47.12   14.20
   5 -11 -11   21.60   12.10
   5 -11 -12    1.29    7.50
  -5 -12  -5   57.15   16.86
  -5 -12  -4   13.89   10.14
  -5 -12  -3   88.98   19.01
  -5 -12  -2   -6.58    9.22
  -5 -12  -1    4.25    7.16
  -5 -12   0    7.47    8.98
  -6   0   0  344.34   16.49
  -6   0  -1  908.10   46.51
  -6   0   1  825.37   26.79
  -6   0   2   49.68    6.08
  -6   0  -2   55.20   13.75
  -6   0  -3  312.93   27.96
  -6   0   3  265.74   13.96
  -6   0  -4   13.33    8.49
  -6   0   4   16.27    3.50
  -6   0  -5   43.65   11.78
  -6   0  -6   41.73   13.37
  -6   0  -7  751.69   43.79
  -6   0  -8   84.34   15.76
  -6   0  -9  200.54   23.05
  -6   0 -10   14.03    9.44
  -6   0 -11  248.09   26.30
  -6   0 -12   11.36    7.47
  -6   0 -13   20.48    9.49
   6   0 -14    0.80    7.72
  -6   0 -14  -20.79   11.15
   6   0 -15  174.36   23.49
  -6   0 -15  182.17   22.51
   6   0 -16   31.34   11.45
  -6   0 -16   66.46   14.90
   6   0 -17   15.48    9.27
  -6   0 -17    1.41    7.19
   6   0 -18   33.33   12.01
  -6   0 -18   29.24   11.91
   6   0 -19   23.03   12.03
  -6   0 -19   36.21   11.57
   6   0 -20   -6.62    8.24
  -6   0 -20    1.04    6.16
   6   0 -21    5.47    7.96
   6   0 -22    1.39    9.68
   6   0 -23   -9.42    9.48
   6   0 -24   33.19   16.84
   6   1 -24  -31.40   13.55
   6   1 -23    5.00    8.75
   6   1 -22    3.43   10.44
   6   1 -21   26.19   12.76
  -6  -1 -21   14.65    9.75
   6   1 -20   11.15   10.15
  -6  -1 -20   -5.85    9.31
   6   1 -19   23.00    9.78
  -6  -1 -19   23.61   10.16
   6   1 -18    9.67    9.21
  -6  -1 -18   25.37   11.89
   6   1 -17   40.96   12.88
  -6  -1 -17   49.77   14.17
   6   1 -16    4.14    7.14
  -6  -1 -16   -1.15    7.43
   6   1 -15   24.51   11.24
  -6  -1 -15   51.32   14.14
   6   1 -14  112.16   18.41
  -6  -1 -14   94.45   16.18
  -6  -1 -13   35.04    9.55
  -6  -1 -12   48.43   12.89
  -6  -1 -11   93.08   16.90
  -6  -1 -10  352.61   30.87
  -6  -1  -9  347.35   30.94
  -6  -1  -8   24.83   12.50
  -6  -1  -7  579.82   39.00
  -6  -1  -6  360.90   30.44
  -6  -1  -5   23.67    9.97
  -6  -1  -4  170.11   20.50
  -6   1   3   13.87    3.24
  -6  -1  -3   52.91   13.07
  -6   1   2  611.71   25.85
  -6  -1  -2  617.22   38.69
  -6  -1  -1  314.08   27.55
  -6   1   1  262.44   16.35
  -6  -1   0  195.98   21.76
  -6   1   0  214.69   14.83
  -6  -1   1  346.67   28.19
  -6   1  -1  292.74   17.93
  -6  -1   2  625.76   38.62
  -6   1  -2  618.72   27.15
  -6  -1   3   12.76    2.33
  -6   1  -3   21.27   10.99
  -6   1  -4  162.63   20.15
  -6  -1   4  139.87    7.36
  -6  -1   5   12.26    2.83
  -6   1  -5   17.04    9.62
  -6   1  -6  375.65   29.77
  -6   1  -7  502.08   34.98
  -6   1  -8   27.45    9.58
  -6   1  -9  390.65   31.67
  -6   1 -10  348.38   30.19
  -6   1 -11  101.86   16.90
  -6   1 -12   71.77   14.74
  -6   1 -13   52.60   12.72
   6  -1 -14   85.29   16.77
  -6   1 -14  108.23   16.72
   6  -1 -15   19.25    8.67
  -6   1 -15    7.12    7.72
   6  -1 -16    2.60    8.31
  -6   1 -16  -12.12   10.84
   6  -1 -17   52.02   15.14
  -6   1 -17   55.73   13.10
   6  -1 -18    0.72    8.44
  -6   1 -18   11.13    6.12
   6  -1 -19   10.78   10.11
   6  -1 -20    9.57   10.45
   6  -1 -21   23.68   11.37
   6  -1 -22   12.23   10.79
   6  -1 -23   -5.64    9.98
  -6  -2 -22   -3.47    7.61
   6   2 -21   33.44   12.78
  -6  -2 -21    9.40   10.51
   6   2 -20   27.35   11.46
  -6  -2 -20   34.15   14.34
   6   2 -19   -6.32    7.32
  -6  -2 -19   -0.50    9.15
   6   2 -18   10.39    7.60
  -6  -2 -18    5.88    6.97
   6   2 -17   28.81   10.06
  -6  -2 -17   18.91   10.87
   6   2 -16   11.02    6.85
  -6  -2 -16   14.51    8.95
   6   2 -15   47.67   11.76
  -6  -2 -15   47.71   14.19
   6   2 -14  113.36   17.58
  -6  -2 -14  141.98   21.83
  -6  -2 -13   20.77   10.26
  -6  -2 -12  140.03   20.83
  -6  -2 -11  145.43   20.39
  -6  -2 -10    0.13    9.27
  -6  -2  -9  128.43   20.09
  -6  -2  -8   58.83   13.13
  -6  -2  -7  314.43   30.29
  -6  -2  -6  261.39   27.12
  -6  -2  -5   29.46   11.74
  -6  -2  -4  662.84   40.48
  -6  -2  -3  181.37   21.89
  -6   2   2  176.53   15.09
  -6  -2  -2  220.84   23.53
  -6   2   1  272.10   18.46
  -6  -2  -1  295.22   26.56
  -6  -2   0   47.08   11.71
  -6   2   0   31.48    6.95
  -6  -2   1  304.56   27.86
  -6   2  -1  286.29   19.50
  -6  -2   2  203.80   21.99
  -6   2  -2  168.85   15.15
  -6  -2   3  149.24   19.02
  -6   2  -3  127.17   13.64
  -6  -2   4  706.22   40.27
  -6   2  -4  664.05   32.48
  -6   2  -5   70.01   14.16
  -6  -2   5   55.42   13.44
  -6  -2   6  233.31   23.89
  -6   2  -6  227.54   23.49
  -6   2  -7  336.79   28.04
  -6   2  -8   43.75   11.72
  -6   2  -9  134.01   19.09
  -6   2 -10   63.90   14.31
  -6   2 -11  153.17   20.27
  -6   2 -12  236.41   24.83
  -6   2 -13   12.60    8.90
   6  -2 -13    1.28    9.64
   6  -2 -14  130.19   20.93
  -6   2 -14  118.19   18.09
   6  -2 -15   61.54   15.96
  -6   2 -15   42.45   11.56
   6  -2 -16   -2.63   10.56
  -6   2 -16    6.19    6.15
   6  -2 -17   26.79   12.63
  -6   2 -17   22.65    9.73
   6  -2 -18   15.44    9.61
   6  -2 -19    7.85   10.46
   6  -2 -20   32.03   13.95
   6  -2 -21   -8.95    8.99
   6  -2 -22    6.50    9.82
  -6  -3 -23    9.54   11.01
  -6  -3 -22   -9.94   10.40
  -6  -3 -21  -17.19   11.25
  -6  -3 -20  -20.33   11.16
  -6  -3 -19    4.17    8.93
   6   3 -18   87.75   16.63
  -6  -3 -18   42.17   14.60
   6   3 -17  134.04   19.49
  -6  -3 -17  119.06   21.87
   6   3 -16  107.33   17.41
  -6  -3 -16   83.00   18.43
   6   3 -15   20.63    8.92
  -6  -3 -15   32.02   13.04
   6   3 -14    3.93    6.37
  -6  -3 -14   -5.17    8.94
  -6  -3 -13   65.99   16.43
  -6  -3 -12   29.25   11.92
  -6  -3 -11    6.60    8.24
  -6  -3 -10   22.49    8.39
  -6  -3  -9  221.57   25.53
  -6  -3  -8  438.80   35.31
  -6  -3  -7  277.50   27.86
  -6  -3  -6  291.89   28.13
  -6  -3  -5   91.30   17.16
  -6  -3  -4  131.53   19.75
  -6  -3  -3   94.24   16.59
  -6  -3  -2  238.60   24.84
  -6   3   2  189.99   17.16
  -6   3   1  299.37   21.69
  -6  -3  -1  327.01   28.59
  -6  -3   0  363.51   29.88
  -6   3   0  247.79   20.12
  -6  -3   1  272.37   25.61
  -6   3  -1  297.51   21.35
  -6  -3   2  227.11   23.68
  -6   3  -2  237.84   19.39
  -6  -3   3  127.82   17.37
  -6   3  -3   97.54   13.31
  -6  -3   4  110.52   16.40
  -6   3  -4  115.66   14.09
  -6   3  -5   62.31   11.72
  -6  -3   5   67.37   13.25
  -6  -3   6  265.95   25.32
  -6   3  -6  292.92   23.78
  -6   3  -7  320.17   27.95
  -6  -3   7  304.64   26.71
  -6  -3   8  429.78   31.66
  -6   3  -8  321.93   28.15
  -6  -3   9  304.25   26.81
  -6   3  -9  311.21   27.27
  -6  -3  10   20.65    9.12
  -6   3 -10   25.52   10.00
  -6  -3  11   17.10    8.56
  -6   3 -11   27.51   10.45
  -6  -3  12   27.35    9.92
  -6   3 -12   26.65   10.44
  -6  -3  13   46.86   11.31
  -6   3 -13   47.10   12.12
   6  -3 -13   34.95   11.62
  -6  -3  14    1.06    6.78
   6  -3 -14   11.54    9.12
  -6   3 -14   13.23    9.39
   6  -3 -15   33.15   12.60
  -6   3 -15   26.38    9.36
   6  -3 -16   71.31   17.59
  -6   3 -16   67.40   13.29
   6  -3 -17  151.05   24.57
   6  -3 -18   58.17   15.17
   6  -3 -19   11.45    9.30
   6  -3 -20   -7.27   10.82
   6  -3 -21   28.49   15.09
  -6  -4 -23    0.01   10.16
  -6  -4 -22   30.41   15.66
  -6  -4 -21   47.57   17.96
  -6  -4 -20  -27.94   13.56
  -6  -4 -19   19.77    9.26
  -6  -4 -18   16.20   10.17
  -6  -4 -17    6.45    7.97
  -6  -4 -16   23.30   11.43
   6   4 -15   18.78    7.40
  -6  -4 -15   12.63    8.40
   6   4 -14   38.66   10.88
  -6  -4 -14   26.40   11.98
   6   4 -13  213.43   22.14
  -6  -4 -13  221.20   27.57
  -6  -4 -12   75.79   16.94
  -6  -4 -11  283.50   30.57
  -6  -4 -10   27.55   11.15
  -6  -4  -9   30.87   12.96
  -6  -4  -8  135.35   20.33
  -6  -4  -7   19.53   10.31
  -6  -4  -6  106.30   17.78
  -6  -4  -5  350.19   30.60
  -6  -4  -4  189.74   22.86
  -6  -4  -3  318.71   28.64
  -6  -4  -2  152.53   20.21
  -6   4   2  124.77   15.47
  -6  -4  -1   74.22   14.75
  -6   4   1   70.97   11.89
  -6   4   0   65.49   11.41
  -6  -4   0   96.31   16.15
  -6  -4   1  109.59   18.24
  -6   4  -1   88.68   13.31
  -6   4  -2  150.82   17.15
  -6  -4   2  127.11   18.40
  -6  -4   3  316.85   27.15
  -6   4  -3  256.80   22.97
  -6  -4   4  175.01   20.83
  -6   4  -4  234.32   21.88
  -6  -4   5  386.49   29.90
  -6   4  -5  301.18   25.41
  -6   4  -6  129.63   17.01
  -6  -4   6  101.02   16.27
  -6   4  -7   45.13   11.76
  -6  -4   7   48.19   11.51
  -6   4  -8  119.26   17.69
  -6  -4   8  117.52   16.72
  -6   4  -9   39.42   11.34
  -6  -4   9   32.49    9.68
  -6   4 -10   18.05    9.15
  -6  -4  10   28.08    9.70
  -6  -4  11  297.40   26.27
  -6   4 -11  308.65   26.87
  -6  -4  12   45.82   11.83
  -6   4 -12   54.14   12.91
   6  -4 -12   58.45   15.44
  -6  -4  13  227.41   22.74
  -6   4 -13  183.01   21.38
   6  -4 -13  181.84   25.19
  -6  -4  14   48.40   11.62
   6  -4 -14   52.19   15.28
  -6   4 -14   77.62   14.80
   6  -4 -15  -14.18   10.57
  -6  -4  15    8.93    5.84
   6  -4 -16   15.81   13.73
   6  -4 -17    2.36    9.73
   6  -4 -18    3.40    8.39
   6  -4 -19   38.26   13.22
   6  -4 -20   -6.32    8.87
  -6  -5 -21    2.58    9.77
  -6  -5 -20    7.27    9.75
  -6  -5 -19   11.57   10.47
  -6  -5 -18    1.67    9.04
  -6  -5 -17    3.77    7.78
  -6  -5 -16   95.50   20.15
  -6  -5 -15   18.93   10.93
  -6  -5 -14   36.78   14.64
  -6  -5 -13    1.89   10.23
  -6  -5 -12   70.92   17.28
  -6  -5 -11  254.91   29.31
  -6  -5 -10   56.36   15.57
  -6  -5  -9   19.24   12.73
  -6  -5  -8  262.98   28.88
  -6  -5  -7   21.38   11.68
  -6  -5  -6   35.95   12.23
  -6  -5  -5  174.98   21.88
  -6  -5  -4   43.08   11.16
  -6  -5  -3  276.68   27.27
  -6   5   2   70.30   12.10
  -6  -5  -2   91.57   16.76
  -6   5   1   36.24   10.25
  -6  -5  -1   67.90   14.88
  -6   5   0  238.07   22.41
  -6  -5   0  262.27   25.86
  -6  -5   1   69.66   14.71
  -6   5  -1   36.05    9.71
  -6   5  -2  132.13   17.67
  -6  -5   2  107.12   17.97
  -6  -5   3  215.95   22.98
  -6   5  -3  205.93   21.78
  -6  -5   4   50.00   12.23
  -6   5  -4   41.56   10.72
  -6  -5   5  274.64   25.73
  -6   5  -5  242.33   23.75
  -6  -5   6   45.85   11.99
  -6   5  -6   49.82   12.32
  -6   5  -7    9.33    7.30
  -6  -5   7   25.97    9.34
  -6  -5   8  194.07   21.15
  -6   5  -8  204.81   23.15
  -6   5  -9    2.25    6.77
  -6  -5   9   10.96    7.52
  -6   5 -10   37.35   10.07
  -6  -5  10   29.01    9.31
  -6   5 -11  273.99   25.89
  -6  -5  11  271.72   25.11
   6  -5 -11  203.40   25.83
  -6   5 -12   87.84   15.49
  -6  -5  12   75.75   13.58
   6  -5 -12   60.86   15.14
  -6  -5  13   23.87    8.18
   6  -5 -13   40.45   14.72
   6  -5 -14    3.07   10.00
   6  -5 -15   20.13   11.56
   6  -5 -16   69.02   18.20
   6  -5 -17    0.18    7.02
   6  -5 -18   45.66   15.30
   6  -5 -19    8.54    9.68
  -6  -6 -19   -2.89   10.41
  -6  -6 -18  -24.96   14.94
  -6  -6 -17   57.42   17.20
  -6  -6 -16  -17.10   14.28
  -6  -6 -15   55.51   17.20
  -6  -6 -14   49.72   16.05
  -6  -6 -13   31.63   13.25
  -6  -6 -12   27.82   14.47
  -6  -6 -11   11.83    9.54
  -6  -6 -10  131.75   21.30
  -6  -6  -9   51.70   14.95
  -6  -6  -8   49.01   14.34
  -6  -6  -7   41.88   14.99
  -6  -6  -6  391.99   34.48
  -6  -6  -5   16.50   10.19
  -6  -6  -4  119.14   19.83
  -6  -6  -3   31.09   10.43
  -6   6   2  446.34   32.66
  -6  -6  -2  482.09   36.02
  -6   6   1    5.41    7.08
  -6  -6  -1   15.04    7.83
  -6   6   0   53.64   12.47
  -6  -6   0   33.02   10.13
  -6   6  -1   13.83    8.87
  -6  -6   1   21.49    9.16
  -6  -6   2  494.42   34.85
  -6   6  -2  530.48   35.92
  -6   6  -3   43.03   12.45
  -6  -6   3   38.70   11.83
  -6   6  -4   75.94   15.50
  -6  -6   4  115.35   17.40
  -6  -6   5   -7.68    8.20
  -6   6  -5   17.18   10.25
  -6  -6   6  404.90   31.09
  -6   6  -6  411.25   33.10
  -6  -6   7   33.12    9.90
  -6   6  -7   24.38   10.32
  -6   6  -8   43.50   12.40
  -6  -6   8   40.30   10.35
  -6   6  -9   47.93   13.78
  -6  -6   9   38.57   10.22
  -6  -6  10  178.22   19.75
  -6   6 -10  181.06   20.77
   6  -6 -10  121.86   20.48
  -6   6 -11    5.43    8.12
  -6  -6  11    5.69    5.65
   6  -6 -11    2.12    7.51
   6  -6 -12   16.35   10.01
  -6  -6  12   44.73    9.97
   6  -6 -13   19.62   12.32
   6  -6 -14  102.42   21.33
   6  -6 -15   61.58   18.49
   6  -6 -16    8.27    9.34
   6  -6 -17   53.14   18.15
   6  -6 -18   36.66   16.03
  -6  -7 -17  -13.81   14.65
  -6  -7 -16   -9.90   12.82
  -6  -7 -15   47.68   15.25
  -6  -7 -14  -20.81   15.13
  -6  -7 -13   41.71   16.04
  -6  -7 -12   33.66   13.88
  -6  -7 -11  167.81   25.73
  -6  -7 -10   -8.43   10.24
  -6  -7  -9   20.94   10.76
  -6  -7  -8   21.25   12.96
  -6  -7  -7  139.98   22.00
  -6  -7  -6   11.23    8.21
  -6  -7  -5  221.47   26.77
  -6  -7  -4   31.70   13.03
  -6  -7  -3  309.25   30.39
  -6   7   2   23.98   10.63
  -6  -7  -2    8.16    7.24
  -6  -7  -1  109.65   18.28
  -6   7   1   87.25   16.69
  -6   7   0   28.74    9.49
  -6  -7   0   45.17   12.56
  -6   7  -1   84.55   16.02
  -6  -7   1   97.95   16.88
  -6  -7   2   16.07    9.00
  -6   7  -2    7.06    6.85
  -6  -7   3  250.85   25.62
  -6   7  -3  253.16   26.61
  -6   7  -4    7.12    8.36
  -6  -7   4   -4.67    6.89
  -6  -7   5  190.58   21.97
  -6   7  -5  222.08   25.54
  -6  -7   6   19.52    9.05
  -6   7  -6   14.45    9.52
  -6  -7   7  122.68   17.75
  -6   7  -7  147.37   22.80
  -6   7  -8   33.98   13.01
  -6  -7   8   54.69   12.61
  -6   7  -9   38.91   13.27
   6  -7  -9    7.45    8.27
  -6  -7   9   26.80    8.58
  -6   7 -10   15.47   11.37
   6  -7 -10   -4.57   10.09
  -6  -7  10    2.78    5.34
   6  -7 -11  158.80   24.82
   6  -7 -12   19.24   10.63
   6  -7 -13   32.50   15.28
   6  -7 -14   26.82   13.26
   6  -7 -15   92.98   21.79
   6  -7 -16   33.55   15.86
  -6  -8 -14  -17.89   13.70
  -6  -8 -13   88.45   17.91
  -6  -8 -12   42.48   13.29
  -6  -8 -11   33.53   14.30
  -6  -8 -10   94.68   20.24
  -6  -8  -9  -14.18   10.82
  -6  -8  -8   17.06    8.37
  -6  -8  -7   33.16   12.64
  -6  -8  -6    7.84    9.10
  -6  -8  -5  107.51   19.54
  -6  -8  -4   40.05   14.45
  -6   8   3  110.57   19.60
  -6  -8  -3  129.25   21.50
  -6  -8  -2  194.85   24.32
  -6   8   2  215.90   26.14
  -6  -8  -1   10.83    8.92
  -6   8   1   27.09   13.32
  -6   8   0   52.02   14.08
  -6  -8   0   62.16   14.91
  -6   8  -1    4.83    9.12
  -6  -8   1   43.07   13.30
  -6  -8   2  205.85   24.38
  -6   8  -2  235.88   27.28
  -6   8  -3   95.25   18.64
  -6  -8   3  102.40   17.60
  -6   8  -4   44.47   13.36
  -6  -8   4   53.22   13.12
  -6  -8   5  110.57   17.36
  -6   8  -5  127.35   21.34
  -6  -8   6   20.70    9.14
  -6   8  -6   30.30   13.09
   6  -8  -7   47.44   14.13
  -6  -8   7   30.34    9.28
  -6   8  -7   41.20   13.59
   6  -8  -8   37.30   12.86
  -6   8  -8   49.89   16.36
  -6  -8   8   36.32   10.13
  -6   8  -9   -6.16   10.45
   6  -8  -9   -7.63    9.36
  -6   8 -10  143.03   23.16
   6  -8 -10   77.02   16.83
   6  -8 -11   50.53   15.28
   6  -8 -12   37.44   14.71
   6  -8 -13  117.46   23.00
   6  -8 -14   -4.87    8.36
   6  -8 -15   21.64   12.98
  -6  -9 -11  -27.13   15.91
  -6  -9 -10    9.50    9.60
  -6  -9  -9   34.97   13.42
  -6  -9  -8  123.32   22.08
  -6  -9  -7   24.81   10.37
  -6  -9  -6   47.83   14.99
  -6  -9  -5   58.91   15.77
  -6  -9  -4   33.14   12.27
  -6   9   3   66.71   16.81
  -6  -9  -3   84.59   18.20
  -6   9   2   44.08   14.02
  -6  -9  -2   25.60   11.97
  -6   9   1   42.30   15.98
  -6  -9  -1   47.31   12.83
  -6   9   0  153.15   23.94
  -6  -9   0   93.04   17.53
  -6  -9   1   50.78   13.71
  -6   9  -1   25.02   10.85
  -6   9  -2   66.22   16.69
  -6  -9   2   65.95   14.33
  -6   9  -3   53.47   15.17
  -6  -9   3   43.75   12.35
  -6   9  -4   28.48   13.56
  -6  -9   4   45.22   12.62
  -6   9  -5   74.12   18.61
   6  -9  -5   44.66   12.80
  -6  -9   5   80.30   15.42
   6  -9  -6   13.62    9.05
  -6  -9   6   36.61   10.52
   6  -9  -7   25.53   10.54
  -6   9  -7   77.35   18.37
   6  -9  -8  122.78   22.01
  -6   9  -8  215.53   29.49
   6  -9  -9   23.99   11.78
  -6   9  -9   63.97   18.09
  -6   9 -10   14.78   12.16
   6  -9 -10   15.65   10.54
  -6   9 -11   17.86   12.01
   6  -9 -11   21.31   12.76
   6  -9 -12   -1.96   10.09
   6  -9 -13    5.41    8.90
  -6 -10  -8    1.19    8.09
  -6 -10  -7   13.48    9.43
  -6 -10  -6   27.80   13.12
  -6 -10  -5   58.54   17.08
  -6 -10  -4  172.34   24.78
  -6  10   4  200.90   29.67
  -6  10   3   22.83   15.15
  -6 -10  -3   17.47    9.99
  -6 -10  -2   29.54   12.79
  -6  10   2    3.38   11.42
  -6  10   1   43.60   15.63
  -6 -10  -1    7.46    7.70
  -6  10   0   11.95    9.92
  -6 -10   0   15.64   10.07
  -6 -10   1   39.04   12.87
  -6  10  -1   29.44   13.47
  -6  10  -2   11.13    8.84
  -6 -10   2   27.64   11.57
  -6  10  -3   19.22   12.84
   6 -10  -3    5.01    7.76
  -6 -10   3    4.66    8.34
  -6  10  -4  151.22   25.49
   6 -10  -4  110.53   20.03
  -6 -10   4  156.67   21.72
   6 -10  -5   47.11   13.30
  -6  10  -5   48.40   16.75
   6 -10  -6   29.36   12.83
  -6  10  -6   61.41   17.24
   6 -10  -7   32.93   13.06
  -6  10  -7   34.88   13.43
   6 -10  -8    7.21    9.41
  -6  10  -8   -5.92   10.24
   6 -10  -9   25.76   13.57
   6 -10 -10   -2.75    7.56
   6 -10 -11    7.42    9.94
  -6 -11  -5   16.30   11.18
  -6 -11  -4  -10.06   10.61
  -6 -11  -3   -2.08    9.01
  -6 -11  -2   24.03   11.15
  -6 -11  -1   70.80   17.08
  -6 -11   0    3.44    7.97
  -6 -11   1   62.20   14.87
  -6 -11   2    2.52    7.87
   6 -11  -4   -7.68    8.03
   6 -11  -5   -4.37    7.08
   6 -11  -6   37.89   14.48
   6 -11  -7   12.57    8.91
   6 -11  -8    2.22    9.30
  -6 -12   0   13.11   10.19
  -7   0   0   50.54   15.77
  -7   0   1  475.44   36.30
  -7   0  -1  462.66   35.45
  -7   0  -2   24.71   11.75
  -7   0  -3  103.30   19.13
  -7   0  -4  988.15   52.76
  -7   0  -5  125.40   19.46
  -7   0  -6  125.06   19.27
  -7   0  -7   43.90   15.51
  -7   0  -8   30.92   12.84
  -7   0  -9  126.50   20.01
  -7   0 -10   26.81   13.27
  -7   0 -11    5.83    7.69
  -7   0 -12  297.78   30.47
  -7   0 -13   57.21   14.21
  -7   0 -14   21.88    9.74
   7   0 -15    8.98    8.65
  -7   0 -15  -18.37   13.38
   7   0 -16   -1.44    8.73
  -7   0 -16   -1.25    6.79
   7   0 -17    1.58    8.01
  -7   0 -17   27.71   11.98
   7   0 -18   10.28    8.34
  -7   0 -18   16.07   10.39
   7   0 -19    3.09    9.88
  -7   0 -19    9.22    9.13
   7   0 -20   84.21   19.67
   7   0 -21    8.31   12.88
   7   0 -22   13.03   11.38
   7   1 -23    0.01    7.69
   7   1 -22    0.01    9.52
   7   1 -21    0.01    7.72
   7   1 -20    5.84   11.70
  -7  -1 -20    6.91    8.87
   7   1 -19  -11.71    9.27
  -7  -1 -19    5.90   10.61
   7   1 -18   32.94   14.01
  -7  -1 -18   36.89   13.69
   7   1 -17   98.95   19.75
  -7  -1 -17  117.85   20.74
   7   1 -16   -8.35   10.05
  -7  -1 -16   17.34   12.49
   7   1 -15   79.84   16.77
  -7  -1 -15   69.56   17.57
  -7  -1 -14   -6.80   10.21
  -7  -1 -13    9.64    8.88
  -7  -1 -12   60.52   14.73
  -7  -1 -11   21.23   12.09
  -7  -1 -10   80.23   16.85
  -7  -1  -9  153.40   21.50
  -7  -1  -8   45.16   15.74
  -7  -1  -7  228.22   26.52
  -7  -1  -6   59.82   16.04
  -7  -1  -5   62.90   16.10
  -7   1   5   27.57    6.17
  -7   1   4  245.68   16.40
  -7  -1  -4  252.14   26.99
  -7  -1  -3   39.65   12.29
  -7   1   3   34.86    6.42
  -7  -1  -2  134.38   20.05
  -7   1   2  113.33   10.90
  -7  -1  -1  137.75   19.89
  -7   1   1  201.02   14.68
  -7  -1   0   99.45   16.89
  -7   1   0   91.22   10.22
  -7  -1   1  125.05   19.68
  -7   1  -1  138.17   12.81
  -7   1  -2  169.38   22.98
  -7  -1   2  166.11   21.21
  -7  -1   3   57.11   15.17
  -7   1  -3   31.12   11.89
  -7  -1   4  243.18   26.49
  -7   1  -4  249.67   26.20
  -7   1  -5   22.63   10.54
  -7   1  -6   33.15   11.98
  -7   1  -7  230.00   25.42
  -7   1  -8   53.60   14.91
  -7   1  -9  184.86   22.95
  -7   1 -10   90.40   17.65
  -7   1 -11    0.67    7.95
  -7   1 -12   56.94   13.72
  -7   1 -13    1.89    7.31
  -7   1 -14   -9.47    8.99
   7  -1 -15   92.04   19.83
  -7   1 -15   98.79   17.85
   7  -1 -16    1.33    7.60
  -7   1 -16  -10.21    9.49
   7  -1 -17   95.02   21.03
  -7   1 -17   87.56   17.32
   7  -1 -18   19.05   11.79
  -7   1 -18   62.98   15.01
   7  -1 -19   -2.18    9.20
   7  -1 -20    4.02   10.00
   7  -1 -21  -15.56   11.49
  -7  -2 -22  -17.81   11.70
  -7  -2 -21   24.30   13.52
   7   2 -20   10.66    9.77
  -7  -2 -20    3.28   10.18
   7   2 -19   11.82    9.26
  -7  -2 -19   27.69   14.12
   7   2 -18   23.87   11.07
  -7  -2 -18   19.74   12.02
   7   2 -17   -2.38    7.32
  -7  -2 -17    5.49    7.59
   7   2 -16   26.25   11.47
  -7  -2 -16   31.70   13.98
   7   2 -15   82.29   17.05
  -7  -2 -15  107.88   20.41
  -7  -2 -14   42.90   14.09
  -7  -2 -13  132.96   21.00
  -7  -2 -12    1.94    9.04
  -7  -2 -11  142.34   21.69
  -7  -2 -10   27.79   11.20
  -7  -2  -9   69.83   16.52
  -7  -2  -8   38.70   12.21
  -7  -2  -7  160.67   22.36
  -7  -2  -6  115.03   19.71
  -7  -2  -5  290.31   29.12
  -7   2   4    9.45    3.87
  -7  -2  -4   26.30   11.44
  -7   2   3  277.28   19.65
  -7  -2  -3  282.91   28.24
  -7  -2  -2   63.77   15.87
  -7   2   2   40.60    8.07
  -7  -2  -1  212.50   24.46
  -7   2   1  232.85   18.01
  -7  -2   0  -16.41   11.26
  -7   2   0   -0.53    3.81
  -7  -2   1  226.29   24.90
  -7   2  -1  198.49   16.61
  -7  -2   2   60.39   14.27
  -7   2  -2   50.00    9.03
  -7  -2   3  200.47   23.93
  -7   2  -3  209.45   18.08
  -7   2  -4   21.35   11.54
  -7  -2   4   19.75   10.58
  -7   2  -5  216.73   24.17
  -7  -2   5  242.99   25.72
  -7  -2   6  110.54   19.15
  -7   2  -6  105.29   18.40
  -7  -2   7  163.40   22.38
  -7   2  -7  151.55   21.14
  -7  -2   8   41.51   13.90
  -7   2  -8   40.09   12.56
  -7  -2   9   38.39   11.75
  -7   2  -9   60.42   13.68
  -7   2 -10   42.35   13.24
  -7   2 -11  125.98   19.69
  -7   2 -12   37.71   13.08
  -7   2 -13  201.18   24.34
  -7   2 -14    4.82    7.40
   7  -2 -14   12.69   10.26
   7  -2 -15   87.00   19.31
  -7   2 -15   65.83   14.80
   7  -2 -16   25.04   11.88
  -7   2 -16   14.18    8.89
   7  -2 -17   -0.19    8.83
  -7   2 -17  -14.71    9.55
   7  -2 -18    5.19   10.12
   7  -2 -19   25.03   13.24
   7  -2 -20    0.01    8.50
  -7  -3 -22  -23.94   13.27
  -7  -3 -21  -24.97   13.24
  -7  -3 -20   25.30   13.98
  -7  -3 -19   28.21   13.03
  -7  -3 -18   23.09   13.31
   7   3 -17   27.51   10.58
  -7  -3 -17   18.91   10.39
   7   3 -16   20.51    9.81
  -7  -3 -16  -15.75   12.29
   7   3 -15   18.91    8.46
  -7  -3 -15   29.75   12.55
  -7  -3 -14   61.87   16.66
  -7  -3 -13   45.25   15.77
  -7  -3 -12   31.21   13.82
  -7  -3 -11  143.29   21.59
  -7  -3 -10  247.41   28.73
  -7  -3  -9   26.61   11.21
  -7  -3  -8  124.29   20.84
  -7  -3  -7   57.51   15.63
  -7  -3  -6  163.23   23.40
  -7  -3  -5   33.50   12.87
  -7  -3  -4   77.52   16.70
  -7   3   4   76.96   11.94
  -7   3   3  175.02   17.48
  -7  -3  -3  187.61   23.77
  -7   3   2  388.31   25.80
  -7  -3  -2  405.07   34.10
  -7  -3  -1  185.31   24.17
  -7   3   1  113.85   13.64
  -7  -3   0  215.20   24.39
  -7   3   0  194.65   17.79
  -7  -3   1  171.48   23.13
  -7   3  -1  119.71   14.49
  -7  -3   2  426.97   34.00
  -7   3  -2  451.83   28.39
  -7  -3   3  205.24   24.36
  -7   3  -3  139.95   16.44
  -7   3  -4   79.32   12.56
  -7  -3   4   90.22   17.17
  -7   3  -5   49.50   10.82
  -7   3  -5   51.19   13.38
  -7  -3   5   41.28   12.42
  -7   3  -6   96.27   17.22
  -7  -3   6  117.82   18.88
  -7   3  -7   62.62   14.05
  -7  -3   7   64.05   14.62
  -7  -3   8   97.56   17.31
  -7   3  -8  137.42   19.85
  -7  -3   9   39.82   12.70
  -7   3  -9   39.40   12.19
  -7  -3  10  275.85   28.37
  -7   3 -10  285.29   28.46
  -7  -3  11  145.41   20.84
  -7   3 -11  178.31   22.68
  -7  -3  12   50.21   13.46
  -7   3 -12   68.60   15.28
  -7  -3  13   28.65   10.52
  -7   3 -13   33.16   11.89
  -7  -3  14    8.96    7.25
  -7   3 -14   20.23   10.28
   7  -3 -14   -4.96    8.50
  -7  -3  15   37.68   12.24
   7  -3 -15   11.97   12.03
  -7   3 -15   35.62   11.66
  -7  -3  16   20.52    9.48
   7  -3 -16   21.83   12.37
   7  -3 -17   34.93   13.00
   7  -3 -18   54.65   17.93
   7  -3 -19    5.61   11.12
  -7  -4 -20  -23.34   13.76
  -7  -4 -19  -45.61   16.77
  -7  -4 -18  -26.09   13.95
  -7  -4 -17  -13.46   11.75
  -7  -4 -16   19.80   13.65
  -7  -4 -15   42.72   14.76
  -7  -4 -14  100.81   20.56
  -7  -4 -13   36.57   16.31
  -7  -4 -12   47.13   15.13
  -7  -4 -11   40.91   14.30
  -7  -4 -10   16.82    9.52
  -7  -4  -9   -5.42   12.44
  -7  -4  -8   51.76   14.76
  -7  -4  -7   99.65   17.72
  -7  -4  -6  201.42   24.50
  -7  -4  -5   39.74   12.88
  -7   4   4  118.60   15.52
  -7  -4  -4  158.07   22.06
  -7   4   3   23.81    7.46
  -7  -4  -3   43.35   13.01
  -7   4   2  134.48   16.44
  -7  -4  -2  155.03   22.09
  -7  -4  -1   38.42   12.99
  -7   4   1   34.98    9.61
  -7  -4   0  388.63   33.33
  -7   4   0  348.14   26.76
  -7   4  -1   21.09    7.92
  -7  -4   1   31.20   12.01
  -7  -4   2  200.15   24.45
  -7   4  -2  185.96   19.70
  -7  -4   3   62.87   15.52
  -7   4  -3   35.77   10.06
  -7  -4   4  162.99   22.24
  -7   4  -4  142.31   17.47
  -7   4  -5   36.58   10.14
  -7  -4   5   41.49   12.36
  -7  -4   6  194.22   23.39
  -7   4  -6  176.57   20.52
  -7   4  -7  121.12   19.34
  -7  -4   7   93.00   16.40
  -7   4  -8   66.08   14.79
  -7  -4   8   75.85   16.08
  -7   4  -9   18.85   11.04
  -7  -4   9    9.58    6.80
  -7   4 -10   61.51   14.04
  -7  -4  10   65.50   14.01
  -7  -4  11    9.90    8.32
  -7   4 -11    1.09    7.30
  -7  -4  12   51.87   12.83
  -7   4 -12   59.43   14.10
  -7  -4  13   24.83   10.03
  -7   4 -13   52.21   13.32
   7  -4 -13   17.81   10.73
  -7  -4  14   79.51   15.60
   7  -4 -14   66.76   17.13
  -7  -4  15   68.80   14.62
   7  -4 -15   52.95   18.43
   7  -4 -16   33.45   13.84
   7  -4 -17   -2.71    9.53
   7  -4 -18   10.86   11.65
  -7  -5 -18   35.16   15.08
  -7  -5 -17   -6.10   12.67
  -7  -5 -16   62.81   18.84
  -7  -5 -15    9.12    8.86
  -7  -5 -14   32.23   13.37
  -7  -5 -13   62.98   17.26
  -7  -5 -12   52.83   17.09
  -7  -5 -11   22.78   12.59
  -7  -5 -10   30.19   14.13
  -7  -5  -9  106.83   21.34
  -7  -5  -8  169.65   23.97
  -7  -5  -7   41.10   10.62
  -7  -5  -6   -0.09   10.97
  -7  -5  -5   87.68   16.37
  -7   5   4    4.57    6.09
  -7  -5  -4   19.98   10.65
  -7  -5  -3  126.71   19.73
  -7   5   3  134.63   17.32
  -7  -5  -2   16.46   10.48
  -7   5   2    4.78    6.83
  -7   5   1   94.63   15.19
  -7  -5  -1   63.78   14.56
  -7  -5   0  173.74   22.25
  -7   5   0  177.23   20.26
  -7   5  -1   85.22   14.47
  -7  -5   1   67.61   15.03
  -7   5  -2    1.28    6.65
  -7  -5   2    7.49    8.35
  -7  -5   3  123.20   19.02
  -7   5  -3  121.26   17.68
  -7  -5   4   22.69   10.74
  -7   5  -4    6.96    7.84
  -7  -5   5  119.76   18.84
  -7   5  -5  104.69   16.63
  -7   5  -6   18.27   10.11
  -7  -5   6   12.88    8.24
  -7   5  -7   63.82   14.35
  -7  -5   7   53.61   13.60
  -7   5  -8  157.78   21.50
  -7  -5   8  176.04   21.94
  -7   5  -9  180.28   22.81
  -7  -5   9  136.09   19.82
  -7   5 -10   18.32    9.81
  -7  -5  10    8.53    8.56
  -7   5 -11   38.43   11.91
  -7  -5  11   45.48   13.34
  -7   5 -12   46.76   11.87
  -7  -5  12   37.41   11.28
   7  -5 -12   27.69   10.92
  -7  -5  13   58.18   13.66
   7  -5 -13   37.88   14.26
   7  -5 -14    2.42   10.13
   7  -5 -15    8.98   11.88
   7  -5 -16   80.81   20.87
  -7  -6 -16    6.13   10.40
  -7  -6 -15  -14.04   10.52
  -7  -6 -14   -8.28   13.23
  -7  -6 -13  113.08   22.30
  -7  -6 -12   31.48   13.63
  -7  -6 -11   81.92   19.84
  -7  -6 -10   35.53   14.31
  -7  -6  -9   29.34   13.37
  -7  -6  -8   77.65   17.74
  -7  -6  -7    4.75   10.74
  -7  -6  -6   13.14    9.19
  -7  -6  -5  137.63   21.81
  -7  -6  -4   -6.55   11.94
  -7   6   4   11.82    8.16
  -7  -6  -3   93.14   18.19
  -7   6   3  126.22   18.41
  -7  -6  -2    6.01    8.00
  -7   6   2   -9.12    8.61
  -7   6   1   -7.44    8.84
  -7  -6  -1  -13.98   10.59
  -7  -6   0  127.87   20.10
  -7   6   0  180.99   21.96
  -7   6  -1   -1.03    6.93
  -7  -6   1    2.31    7.69
  -7   6  -2   16.37   10.17
  -7  -6   2   11.14    8.57
  -7   6  -3  127.05   19.09
  -7  -6   3  111.45   18.32
  -7  -6   4   10.52    8.54
  -7   6  -4   14.32    9.98
  -7  -6   5  157.33   21.09
  -7   6  -5  135.37   20.25
  -7  -6   6    2.38    7.33
  -7   6  -6   18.86   10.57
  -7   6  -7    8.74    8.07
  -7  -6   7   16.78   10.34
  -7   6  -8   82.96   16.85
  -7  -6   8   52.45   12.19
  -7   6  -9    9.95    9.03
  -7  -6   9   10.92    7.41
  -7   6 -10   24.23   11.30
  -7  -6  10   17.02    8.35
  -7  -6  11   89.58   16.54
   7  -6 -11   54.73   15.88
   7  -6 -12   25.28   12.72
   7  -6 -13   82.06   19.21
   7  -6 -14   10.77   11.53
   7  -6 -15    1.67    9.25
  -7  -7 -13  -17.80   14.59
  -7  -7 -12   22.47   14.21
  -7  -7 -11   60.81   17.63
  -7  -7 -10   16.68   10.62
  -7  -7  -9   34.72   14.82
  -7  -7  -8  166.57   25.06
  -7  -7  -7   44.70   14.49
  -7  -7  -6   33.28   14.55
  -7  -7  -5   66.74   16.82
  -7  -7  -4   17.42   10.84
  -7   7   4   17.75    9.80
  -7   7   3   64.52   15.64
  -7  -7  -3   80.74   17.53
  -7  -7  -2   19.57   11.16
  -7   7   2   21.93   11.75
  -7   7   1   48.06   13.25
  -7  -7  -1   72.55   15.72
  -7  -7   0  209.63   25.32
  -7   7   0  198.69   24.36
  -7   7  -1   81.21   15.61
  -7  -7   1   60.60   14.72
  -7   7  -2   35.52   12.00
  -7  -7   2   15.02    7.89
  -7   7  -3   63.85   14.67
  -7  -7   3   80.84   15.76
  -7  -7   4   14.50    8.59
  -7   7  -4   10.39    9.15
  -7  -7   5   59.61   14.36
  -7   7  -5   71.05   15.30
  -7  -7   6   22.93    9.77
  -7   7  -6    8.23    9.56
  -7   7  -7   31.92   12.77
  -7  -7   7   35.88   11.08
  -7   7  -8  154.47   22.60
  -7  -7   8  111.87   17.72
  -7   7  -9   19.43   10.41
  -7  -7   9   40.79   11.97
   7  -7 -10    7.85    9.28
   7  -7 -11   25.27   13.51
   7  -7 -12   15.18   10.59
   7  -7 -13    8.73    9.98
  -7  -8 -10   20.03    9.38
  -7  -8  -9    5.16   10.30
  -7  -8  -8   60.02   17.45
  -7  -8  -7  -16.60   12.86
  -7  -8  -6  163.85   25.29
  -7  -8  -5   46.46   13.68
  -7   8   4   50.40   15.41
  -7  -8  -4   76.68   17.56
  -7   8   3   13.61    9.77
  -7  -8  -3   10.93    8.47
  -7   8   2  115.98   20.68
  -7  -8  -2  139.87   21.69
  -7   8   1   -1.87    7.84
  -7  -8  -1   19.11   10.24
  -7  -8   0   15.72    9.93
  -7   8   0   27.56   13.20
  -7   8  -1   16.69    9.95
  -7  -8   1   21.42   11.48
  -7   8  -2  143.27   23.19
  -7  -8   2  110.73   19.35
  -7   8  -3   29.51   12.63
  -7  -8   3   28.36   11.22
  -7  -8   4   69.97   15.49
  -7   8  -4   46.68   15.06
  -7  -8   5   91.78   17.32
  -7   8  -5  113.69   20.93
  -7  -8   6  212.08   24.77
  -7   8  -6  169.03   24.88
  -7   8  -7   20.54   12.54
  -7  -8   7   21.25    9.61
  -7   8  -8   39.44   13.43
   7  -8  -8   15.69   11.98
  -7  -8   8   30.47   10.41
  -7   8  -9    8.43    8.53
   7  -8  -9   -8.89   12.57
   7  -8 -10    4.48    9.61
   7  -8 -11  -13.02   12.15
  -7  -9  -7   42.90   14.54
  -7  -9  -6   30.63   14.65
  -7  -9  -5   23.06   12.12
  -7   9   5   21.01   12.07
  -7   9   4  -11.51   11.40
  -7  -9  -4   20.79   12.06
  -7  -9  -3   63.21   16.94
  -7   9   3   89.12   20.67
  -7   9   2   15.68   12.10
  -7  -9  -2   26.37   13.44
  -7   9   1   81.96   18.91
  -7  -9  -1   77.38   17.59
  -7  -9   0   -5.25    7.75
  -7   9   0    8.79    9.07
  -7   9  -1   84.69   18.40
  -7  -9   1   85.62   18.64
  -7   9  -2   18.04   13.12
  -7  -9   2   17.98    9.67
  -7   9  -3   66.10   17.53
  -7  -9   3   66.32   15.57
  -7  -9   4   28.23   10.59
  -7   9  -4   21.44   11.57
  -7  -9   5   47.91   13.03
  -7   9  -5   53.54   16.74
   7  -9  -6   10.09    9.39
  -7  -9   6    3.76    6.71
  -7   9  -6   13.22   12.86
   7  -9  -7   78.08   19.11
  -7   9  -7   94.42   21.09
  -7   9  -8    2.22    9.28
   7  -9  -8   13.34    9.43
   7  -9  -9   43.69   14.71
  -7 -10  -3    5.73    9.21
  -7 -10  -2   65.25   17.78
  -7 -10  -1   18.63    9.90
  -7 -10   0  -15.24   10.36
  -7 -10   1   20.90    9.60
  -7 -10   2   56.04   15.44
  -7 -10   3   10.23    6.96
   7 -10  -4   -3.76    8.91
  -7 -10   4   11.83   10.33
   7 -10  -5   12.11   10.43
   7 -10  -6   15.92   11.19
  -7 -11   1   19.44    9.98
  -8   0   0   89.37   18.02
  -8   0   1  -12.17   10.66
  -8   0  -1   14.44   10.76
  -8   0   2   39.04   12.82
  -8   0  -2   41.20   13.55
  -8   0   3  224.67   27.61
  -8   0  -3  193.68   25.86
  -8   0  -4   26.73   13.65
  -8   0  -5  517.79   40.46
  -8   0  -6  123.12   20.80
  -8   0  -7   88.97   18.56
  -8   0  -8   39.12   13.15
  -8   0  -9   80.95   17.95
  -8   0 -10   19.76   12.06
  -8   0 -11   27.25   13.69
  -8   0 -12   12.08    9.44
  -8   0 -13  118.18   21.61
  -8   0 -14   17.39    9.79
  -8   0 -15   15.13   10.75
   8   0 -15   31.31   14.53
   8   0 -16   13.82   11.23
  -8   0 -16  -45.12   14.56
   8   0 -17    0.01   10.12
  -8   0 -17   22.31   12.81
   8   0 -18    8.36   11.51
  -8   0 -18   21.53   11.71
   8   0 -19    8.12   10.63
   8   1 -20   -8.43   10.11
  -8  -1 -20    5.69   10.83
   8   1 -19    8.96    9.57
  -8  -1 -19    4.64    8.91
   8   1 -18   15.84   13.69
  -8  -1 -18   31.15   14.19
   8   1 -17   21.16   14.22
  -8  -1 -17   44.35   17.08
   8   1 -16   24.42   11.79
  -8  -1 -16   41.40   16.37
   8   1 -15   42.66   15.51
  -8  -1 -15   15.20    9.73
  -8  -1 -14   -5.94    8.67
  -8  -1 -13   -2.44   10.12
  -8  -1 -12   12.24    9.51
  -8  -1 -11   32.19   12.99
  -8  -1 -10   60.22   17.01
  -8  -1  -9   76.88   17.25
  -8  -1  -8  259.02   29.65
  -8  -1  -7  115.94   19.93
  -8  -1  -6   68.32   15.38
  -8  -1  -5   76.98   17.39
  -8  -1  -4   44.67   13.68
  -8  -1  -3   21.25   12.04
  -8  -1  -2   75.43   17.16
  -8  -1  -1  109.50   19.45
  -8   1   0  271.99   29.43
  -8  -1   0  291.30   30.46
  -8   1  -1  109.76   21.00
  -8  -1   1   98.74   18.56
  -8   1  -2   83.25   17.50
  -8  -1   2   64.09   15.84
  -8  -1   3   33.81   12.26
  -8   1  -3   28.26   11.92
  -8  -1   4   48.72   14.94
  -8   1  -4   18.88   10.88
  -8  -1   5   59.75   16.68
  -8   1  -5   32.30   12.06
  -8  -1   6   32.34   13.85
  -8   1  -6   72.74   16.68
  -8  -1   7   95.58   19.41
  -8   1  -7   83.61   17.79
  -8   1  -8  221.10   26.91
  -8   1  -9   36.52   13.52
  -8   1 -10   57.60   15.57
  -8   1 -11   30.13   12.91
  -8   1 -12   32.85   12.42
  -8   1 -13    8.53    9.62
  -8   1 -14   14.20    9.94
  -8   1 -15   15.62   10.64
   8  -1 -15   32.65   14.68
   8  -1 -16   26.31   14.39
  -8   1 -16    0.02    8.99
   8  -1 -17   15.97   13.58
  -8   1 -17    9.68    9.21
   8  -1 -18    0.74   10.54
  -8  -2 -19   12.11   11.37
   8   2 -18   14.79   10.46
  -8  -2 -18   12.57   11.80
   8   2 -17    0.01    7.34
  -8  -2 -17   33.86   15.59
   8   2 -16   -2.18    7.75
  -8  -2 -16   13.07   12.08
   8   2 -15    1.03    9.19
  -8  -2 -15   13.62    9.88
  -8  -2 -14   31.25   11.92
  -8  -2 -13    5.37    9.59
  -8  -2 -12  113.19   21.26
  -8  -2 -11   -5.73   10.60
  -8  -2 -10  109.59   20.96
  -8  -2  -9   41.88   14.92
  -8  -2  -8   73.72   17.27
  -8  -2  -7    5.25    9.03
  -8  -2  -6   66.22   16.63
  -8  -2  -5   91.80   19.32
  -8  -2  -4  124.72   21.15
  -8  -2  -3    8.16    7.98
  -8  -2  -2   80.03   17.06
  -8  -2  -1   21.34   11.26
  -8  -2   0   42.65   12.62
  -8  -2   1   12.81   10.61
  -8   2  -2   86.32   18.68
  -8  -2   2   71.00   16.29
  -8   2  -3   29.90   13.43
  -8  -2   3   20.68   11.09
  -8   2  -4   88.92   18.37
  -8  -2   4  145.93   23.39
  -8   2  -5   83.34   17.67
  -8  -2   5   40.97   13.38
  -8  -2   6   98.75   19.56
  -8   2  -6   82.65   17.64
  -8  -2   7    3.60    9.17
  -8   2  -7   13.98    9.69
  -8  -2   8   47.16   14.67
  -8   2  -8   52.53   14.21
  -8  -2   9   58.40   16.14
  -8   2  -9   51.49   14.85
  -8  -2  10  119.28   21.31
  -8   2 -10  123.11   20.75
  -8  -2  11    9.77    9.20
  -8   2 -11   34.76   13.92
  -8  -2  12  138.27   22.40
  -8   2 -12  122.70   20.88
  -8  -2  13    4.67   10.44
  -8   2 -13   11.87    9.94
  -8  -2  14   87.91   18.11
  -8   2 -14   70.60   17.58
  -8   2 -15    1.46    6.64
   8  -2 -15  -10.33   11.31
   8  -2 -16  -12.22   10.57
  -8   2 -16   -7.65    8.89
   8  -2 -17    7.66   13.85
  -8  -3 -17   15.77   11.64
  -8  -3 -16   26.37   13.14
   8   3 -15   42.28   13.42
  -8  -3 -15   44.98   15.21
  -8  -3 -14   41.00   14.10
  -8  -3 -13   85.45   19.34
  -8  -3 -12   -1.10    8.07
  -8  -3 -11   10.62    9.89
  -8  -3 -10    7.65   10.09
  -8  -3  -9    6.27    9.47
  -8  -3  -8   48.86   15.75
  -8  -3  -7   27.96   10.68
  -8  -3  -6  108.31   21.80
  -8  -3  -5   63.88   16.57
  -8  -3  -4   28.23   11.66
  -8  -3  -3   15.12   12.00
  -8  -3  -2  109.48   20.38
  -8  -3  -1   39.61   13.62
  -8  -3   0   41.93   13.30
  -8  -3   1   41.02   13.98
  -8   3  -1   31.78    8.81
  -8   3  -2   76.57   12.34
  -8  -3   2   74.50   16.89
  -8   3  -3    5.97    5.24
  -8  -3   3   -0.95    7.23
  -8   3  -4    3.53    7.84
  -8  -3   4   -3.49    8.83
  -8   3  -5   61.55   16.65
  -8  -3   5   48.68   14.88
  -8   3  -6   49.08   14.65
  -8  -3   6   78.65   17.36
  -8   3  -7   30.36   12.50
  -8  -3   7   34.89   13.80
  -8  -3   8   34.66   13.08
  -8   3  -8   23.33   10.61
  -8  -3   9   25.96   11.83
  -8   3  -9   39.48   13.29
  -8  -3  10   25.83   11.46
  -8   3 -10   10.48    9.56
  -8  -3  11   16.90   10.09
  -8   3 -11   36.32   13.55
  -8  -3  12    3.81    7.69
  -8   3 -12   22.99   11.38
  -8  -3  13   56.24   14.02
  -8   3 -13   51.62   14.48
  -8  -3  14   31.87   12.43
  -8   3 -14   13.11    9.38
   8  -3 -14    8.49   12.16
  -8  -3  15   67.68   16.23
   8  -3 -15   24.19   13.98
   8  -3 -16    7.10    9.23
  -8  -4 -16    4.09    8.37
  -8  -4 -15   46.88   15.71
  -8  -4 -14   29.35   15.10
  -8  -4 -13  128.73   24.53
  -8  -4 -12   40.48   16.20
  -8  -4 -11   93.20   20.06
  -8  -4 -10   12.75   10.61
  -8  -4  -9  -19.31   14.34
  -8  -4  -8   27.52   12.96
  -8  -4  -7   68.99   15.43
  -8   4   6   22.88    8.82
  -8  -4  -6   17.05   11.27
  -8   4   5  159.46   18.95
  -8  -4  -5  148.77   22.53
  -8   4   4   50.60   11.55
  -8  -4  -4   67.41   17.44
  -8  -4  -3  229.91   27.27
  -8   4   3  211.77   21.12
  -8  -4  -2   22.56   12.77
  -8   4   2    9.24    6.79
  -8   4   1   69.13   12.46
  -8  -4  -1   84.72   18.26
  -8   4   0   25.23    8.71
  -8  -4   0   22.63   12.60
  -8  -4   1  104.05   19.35
  -8   4  -1   73.50   13.09
  -8  -4   2   11.23    9.47
  -8   4  -2   25.62    8.29
  -8  -4   3  175.82   23.88
  -8   4  -3  180.65   20.25
  -8   4  -4   53.11   11.52
  -8  -4   4   70.48   16.57
  -8   4  -5  148.65   18.92
  -8   4  -5  154.14   23.15
  -8  -4   5  141.75   21.22
  -8   4  -6   22.06   11.01
  -8  -4   6   44.15   13.77
  -8   4  -7   86.07   17.69
  -8  -4   7   65.25   16.06
  -8   4  -8   16.62   10.36
  -8  -4   8   27.01   11.51
  -8   4  -9    5.85    8.39
  -8  -4   9   16.69   11.30
  -8   4 -10   42.19   13.79
  -8  -4  10   29.90   12.02
  -8  -4  11   71.56   15.35
  -8   4 -11   67.51   16.23
  -8  -4  12   20.03   10.68
  -8   4 -12   27.62   11.65
  -8  -4  13   97.06   18.38
  -8   4 -13   87.78   17.64
  -8  -4  14    2.12    8.18
   8  -4 -14   -5.78    8.16
  -8  -5 -13   58.86   19.62
  -8  -5 -12   25.64   12.08
  -8  -5 -11   44.02   16.18
  -8  -5 -10  231.24   30.16
  -8  -5  -9  123.68   23.17
  -8  -5  -8   46.53   15.29
  -8  -5  -7   33.99   11.98
  -8   5   6   35.71   11.16
  -8  -5  -6   26.74   10.03
  -8   5   5   -3.04    7.73
  -8  -5  -5    6.73   10.04
  -8  -5  -4    7.80    9.00
  -8   5   4    3.63    6.79
  -8   5   3   -3.58    6.00
  -8  -5  -3    9.95   10.84
  -8  -5  -2  134.69   22.52
  -8   5   2  138.22   17.83
  -8   5   1  109.10   16.64
  -8  -5  -1  113.67   19.41
  -8   5   0  137.10   18.28
  -8  -5   0  115.89   20.09
  -8   5  -1   84.31   15.08
  -8  -5   1  129.41   21.21
  -8  -5   2  178.02   24.40
  -8   5  -2  162.56   20.72
  -8  -5   3   13.87   10.54
  -8   5  -3   22.99    9.39
  -8  -5   4   13.29   10.03
  -8   5  -4   21.62    9.35
  -8   5  -5   18.60    9.32
  -8  -5   5    6.88    9.12
  -8   5  -6   33.02   10.78
  -8  -5   6   52.53   14.48
  -8   5  -7   35.47   13.52
  -8  -5   7   59.22   14.49
  -8   5  -8   91.66   18.65
  -8  -5   8   57.81   15.04
  -8   5  -9   66.32   16.15
  -8  -5   9   82.52   16.93
  -8   5 -10  176.10   24.60
  -8  -5  10  171.79   23.35
  -8   5 -11   31.89   12.50
  -8  -5  11   15.61    9.97
  -8  -5  12    9.22    8.92
   8  -5 -13   29.12   14.98
  -8  -6 -11   19.25   10.13
  -8  -6 -10  -33.99   14.67
  -8  -6  -9   15.09   10.54
  -8  -6  -8   33.83   14.81
  -8  -6  -7   26.54   14.56
  -8   6   6   92.29   17.16
  -8  -6  -6  131.58   22.24
  -8   6   5   81.70   15.88
  -8  -6  -5   50.73   14.76
  -8   6   4  211.16   24.28
  -8  -6  -4  140.64   22.61
  -8   6   3   62.59   14.05
  -8  -6  -3   58.10   15.91
  -8  -6  -2   15.48    8.92
  -8   6   2   19.44    7.60
  -8  -6  -1    7.60    7.73
  -8   6   1  -15.46    9.69
  -8   6   0    5.75    8.84
  -8  -6   0   -4.63    9.62
  -8   6  -1   16.05    8.40
  -8  -6   1   12.19    9.09
  -8  -6   2   33.18   12.32
  -8   6  -2   38.79   12.02
  -8  -6   3   39.68   13.57
  -8   6  -3   58.50   13.91
  -8  -6   4  213.68   26.44
  -8   6  -4  211.08   24.73
  -8   6  -5   85.15   16.92
  -8  -6   5   62.17   14.68
  -8   6  -6  113.55   19.58
  -8  -6   6  105.40   18.96
  -8   6  -7   32.87   11.72
  -8  -6   7   17.39   11.16
  -8   6  -8   27.27   12.06
  -8  -6   8   36.74   12.12
  -8   6  -9    8.48    9.08
  -8  -6   9   -4.47    8.79
  -8  -6  10   -1.86    7.16
  -8  -6  11   25.04   11.36
  -8  -7  -8   34.04   15.32
  -8  -7  -7   47.82   16.76
  -8   7   6    5.90    9.31
  -8  -7  -6   10.74   12.03
  -8   7   5   23.18   11.02
  -8  -7  -5   34.49   13.49
  -8  -7  -4   92.92   19.80
  -8   7   4   72.46   16.43
  -8   7   3   29.14   11.54
  -8  -7  -3   39.74   13.23
  -8  -7  -2   -0.94    9.69
  -8   7   2   -4.18    8.63
  -8  -7  -1  103.58   20.37
  -8   7   1   92.90   17.43
  -8   7   0   -8.62    9.06
  -8  -7   0   -5.63    9.16
  -8   7  -1   96.79   17.66
  -8  -7   1   79.70   16.91
  -8   7  -2   18.69   11.33
  -8  -7   2   -8.33    9.80
  -8  -7   3   34.86   11.23
  -8   7  -3   38.90   13.19
  -8  -7   4   67.46   16.29
  -8   7  -4   74.71   17.23
  -8   7  -5   23.66   12.60
  -8  -7   5   16.76   10.07
  -8   7  -6   17.86   10.05
  -8  -7   6    0.09    7.40
  -8   7  -7   74.93   18.00
  -8  -7   7   56.72   14.34
  -8   7  -8   18.81   11.18
  -8   7  -8   19.82   10.57
  -8  -7   8   15.32    9.16
  -8  -7   9   76.73   15.81
  -8   8   7  -17.71   11.35
  -8   8   6   -5.56    9.43
  -8   8   5   11.53   11.51
  -8  -8  -5   14.91   13.06
  -8   8   4   11.04   10.10
  -8  -8  -4   33.53   14.42
  -8   8   3   19.85   12.08
  -8  -8  -3   12.18   12.18
  -8  -8  -2   30.49   13.62
  -8   8   2    4.44    7.48
  -8  -8  -1   64.40   16.85
  -8   8   1   27.70   12.76
  -8   8   0   38.36   13.84
  -8  -8   0   55.60   16.19
  -8   8  -1   32.22   13.36
  -8  -8   1   49.36   15.40
  -8   8  -2   -5.04    7.98
  -8  -8   2    1.39    6.88
  -8  -8   3   27.89   11.79
  -8   8  -3   21.71   12.23
  -8  -8   4   13.12    8.03
  -8   8  -4   35.85   14.00
  -8  -8   5    9.85    9.26
  -8   8  -5    2.82    9.64
  -8   8  -6  -25.39   11.69
  -8  -8   6   -1.30    7.42
  -8   8  -7    1.32    9.86
  -8  -8   7  -10.49   10.49
  -8   8  -8   35.88   15.66
  -8   9   4    3.08   10.72
  -8   9   3    8.11   12.36
  -8   9   2    2.42   10.43
  -8   9   1   19.23   13.85
  -8   9   0   11.10   12.76
  -8  -9   0   20.39   11.31
  -8   9  -1   14.47   13.27
  -8  -9   1   28.01   11.98
  -8   9  -2    3.36    9.11
  -8  -9   2   10.78    9.95
  -8  -9   3    1.94    8.78
  -8  -9   4    3.34    7.96
  -8  -9   5  -10.54    8.75
  -9   0   0   -9.65    9.42
  -9   0   1   63.19   17.43
  -9   0  -1   75.35   17.88
  -9   0   2  114.24   21.10
  -9   0  -2  104.64   20.63
  -9   0   3    8.80    9.67
  -9   0  -3   32.31   14.22
  -9   0   4    4.84   10.99
  -9   0  -4   21.65   11.64
  -9   0   5    7.21   11.42
  -9   0  -5    4.63   10.18
  -9   0   6   10.35   11.79
  -9   0  -6   18.98   12.91
  -9   0  -7   -4.27    9.85
  -9   0  -8    1.50   10.12
  -9   0  -9   19.22   12.07
  -9   0 -10  143.30   24.76
  -9   0 -11   20.17   11.10
  -9   0 -12   23.62   13.07
  -9   0 -13    0.66    8.63
  -9   0 -14   54.95   17.77
  -9   0 -15  -27.68   12.19
  -9   0 -16  -29.15   13.11
   9   1 -16    8.58    9.51
  -9  -1 -15    6.88   12.58
  -9  -1 -14  -35.29   14.61
  -9  -1 -13   14.62   11.49
  -9  -1 -12  -18.44   12.25
  -9  -1 -11    6.53   11.04
  -9  -1 -10   47.34   16.49
  -9  -1  -9   31.69   15.34
  -9  -1  -8  113.84   22.19
  -9  -1  -7   49.14   14.38
  -9  -1  -6   29.70   14.62
  -9  -1  -5   48.57   16.09
  -9  -1  -4   44.63   15.36
  -9   1   3    5.12    9.09
  -9  -1  -3   18.45   11.36
  -9   1   2   29.62   12.38
  -9  -1  -2   57.65   16.92
  -9   1   1    2.06   11.23
  -9  -1  -1   -6.23    8.96
  -9   1   0  204.42   27.73
  -9  -1   0  183.06   26.18
  -9   1  -1   -3.19   10.69
  -9  -1   1   -7.73    9.36
  -9   1  -2   39.19   14.09
  -9  -1   2   38.92   13.15
  -9  -1   3   15.38   10.35
  -9   1  -3   27.75   12.77
  -9  -1   4    1.97    9.37
  -9   1  -4   31.95   14.45
  -9  -1   5   52.77   16.35
  -9   1  -5   63.79   16.88
  -9  -1   6   40.02   16.30
  -9   1  -6    3.15   10.38
  -9  -1   7   25.08   13.95
  -9   1  -7   49.90   15.19
  -9  -1   8  106.12   21.47
  -9   1  -8  140.57   22.94
  -9  -1   9   -5.12    9.04
  -9   1  -9   12.83   12.05
  -9  -1  10   17.16   11.79
  -9   1 -10   33.63   14.54
  -9  -1  11  -11.84   10.82
  -9   1 -11   17.87   12.41
  -9   1 -12    3.19    9.30
  -9   1 -13    6.12    9.62
  -9   1 -14    5.93    8.52
  -9   1 -15    5.08    9.30
  -9   1 -16    0.01    7.50
   9   2 -16    6.42   10.10
  -9  -2 -13   -6.06   10.59
  -9  -2 -12   -3.85   10.32
  -9  -2 -11   -4.86   11.55
  -9  -2 -10    9.18   11.01
  -9  -2  -9   -1.08    8.51
  -9  -2  -8    0.81   10.42
  -9  -2  -7   67.10   17.99
  -9  -2  -6   22.19   11.10
  -9  -2  -5  321.72   34.09
  -9  -2  -4  132.16   23.78
  -9  -2  -3  184.43   25.90
  -9  -2  -2   33.58   15.10
  -9  -2  -1   51.74   15.77
  -9   2   0   -5.34    9.97
  -9  -2   0   13.12   10.93
  -9   2  -1   63.41   17.59
  -9  -2   1   53.16   15.28
  -9   2  -2   -4.73    7.88
  -9  -2   2   14.70   13.86
  -9   2  -3  163.81   25.25
  -9  -2   3  178.03   25.52
  -9   2  -4   80.67   19.23
  -9  -2   4   64.48   15.79
  -9   2  -5  306.33   33.35
  -9  -2   5  248.89   30.46
  -9  -2   6   32.93   14.07
  -9   2  -6    1.41    8.77
  -9  -2   7   43.36   13.37
  -9   2  -7   78.51   17.63
  -9  -2   8   -0.36   11.22
  -9   2  -8  -17.50   10.39
  -9  -2   9   28.07   12.99
  -9   2  -9   27.55   14.10
  -9  -2  10   21.37   11.92
  -9   2 -10   22.67   13.33
  -9  -2  11   18.31   10.86
  -9   2 -11   18.22   13.36
  -9  -2  12  -15.91   11.86
  -9   2 -12    9.57    9.90
  -9  -2  13   41.25   13.69
  -9   2 -13   50.07   16.85
  -9  -2  14   -3.34    9.35
  -9   2 -14    3.74    8.66
  -9  -2  15   16.32   12.21
  -9   2 -15    7.97   10.90
  -9  -2  16   -7.45    9.00
  -9  -3 -11  -26.34   12.29
  -9  -3 -10    2.56    9.76
  -9  -3  -9  103.56   21.02
  -9  -3  -8  102.59   20.75
  -9  -3  -7   20.35   12.75
  -9  -3  -6    9.30   10.70
  -9  -3  -5    5.08    8.69
  -9  -3  -4   11.24   12.39
  -9  -3  -3    8.28    8.84
  -9  -3  -2   48.43   16.30
  -9  -3  -1  123.81   22.42
  -9  -3   0  216.02   28.08
  -9  -3   1  125.71   21.92
  -9   3  -2   47.22   15.78
  -9  -3   2   70.89   18.24
  -9   3  -3   10.67   11.77
  -9  -3   3    7.58   10.26
  -9   3  -4    5.68   10.46
  -9  -3   4    6.28   10.32
  -9   3  -5  -10.34   12.20
  -9  -3   5   18.37   11.14
  -9   3  -6  -13.59   11.69
  -9  -3   6   14.62   11.20
  -9   3  -7   -0.01    8.37
  -9  -3   7    8.58    8.94
  -9  -3   8  104.18   19.98
  -9   3  -8  111.81   21.80
  -9  -3   9   85.49   19.11
  -9   3  -9   62.03   17.24
  -9  -3  10   63.50   17.54
  -9   3 -10   61.48   17.09
  -9  -3  11   11.75   10.39
  -9   3 -11   -0.01    8.19
  -9  -3  12   24.23   13.41
  -9   3 -12    5.15   10.64
  -9  -3  13   32.40   13.41
  -9   3 -13   17.20   12.49
  -9  -3  14   -8.48    9.75
  -9  -3  15   -5.58    9.62
  -9  -4  -9    2.23    9.36
  -9  -4  -8  -32.70   15.39
  -9  -4  -7  -13.36   10.15
  -9  -4  -6   40.48   15.12
  -9  -4  -5   73.99   17.72
  -9  -4  -4  229.55   29.79
  -9  -4  -3   23.99   10.96
  -9  -4  -2   69.26   16.39
  -9  -4  -1    5.70    9.53
  -9  -4   0   21.05   12.68
  -9  -4   1    8.50   10.47
  -9  -4   2   28.02   12.69
  -9  -4   3   25.97   13.25
  -9   4  -4  168.72   26.93
  -9  -4   4  210.36   28.29
  -9   4  -5   89.20   20.28
  -9  -4   5   83.07   19.45
  -9   4  -6   36.00   14.76
  -9  -4   6   48.84   16.21
  -9   4  -7   -5.03    9.13
  -9  -4   7    8.09    9.96
  -9   4  -8   -2.64    8.52
  -9  -4   8    4.36    8.32
  -9   4  -9    8.40    8.46
  -9  -4   9    3.95    9.87
  -9   4 -10   12.29   10.78
  -9  -4  10   11.44   10.26
  -9  -4  11    1.65    7.32
  -9   4 -11   15.38   11.95
  -9  -4  12   78.90   18.68
  -9   4 -12   94.32   21.01
  -9  -4  13   -3.46    9.07
  -9  -5  -6   56.87   16.64
  -9  -5  -5   -1.22    9.05
  -9  -5  -4  -13.02    9.03
  -9  -5  -3  -10.15   10.29
  -9  -5  -2   40.28   15.02
  -9  -5  -1   61.74   16.21
  -9  -5   0   -2.02    7.42
  -9  -5   1   53.03   14.62
  -9  -5   2    5.61    7.95
  -9  -5   3   12.16    8.88
  -9  -5   4    7.37    8.26
  -9   5  -5    1.44    7.97
  -9  -5   5    1.39    9.18
  -9   5  -6   53.20   15.95
  -9  -5   6   75.39   18.11
  -9   5  -7   33.34   13.64
  -9  -5   7   34.79   13.78
  -9   5  -8    0.88    8.62
  -9  -5   8   -1.85    6.57
  -9   5  -9   19.91   12.43
  -9  -5   9   31.30   12.91
  -9   5 -10    7.90    8.83
  -9  -5  10   12.51   10.03
  -9  -5  11    6.33    9.04
  -9  -5  12   10.84    9.19
  -9  -6  -3   29.47   11.88
  -9  -6  -2    7.20   10.81
  -9  -6  -1   50.52   15.21
  -9  -6   0  -18.26   12.14
  -9  -6   1   60.60   16.79
  -9  -6   2    9.63    9.68
  -9  -6   3   14.91   10.39
  -9  -6   4   -4.56    7.82
  -9  -6   5    5.35    9.02
  -9   6  -6    1.32    9.63
  -9  -6   6    4.47    7.98
  -9   6  -7   31.01   14.28
  -9  -6   7   38.03   13.42
  -9   6  -8   11.92   12.22
  -9  -6   8   12.34   10.54
  -9  -6   9   13.56    9.27
  -9  -6  10   -4.66    8.25
  -9  -7   2   -5.75   10.22
  -9  -7   3   17.22   11.26
  -9   7  -4   -7.91    8.95
  -9  -7   4   -3.25    7.13
  -9   7  -5    2.02    7.93
  -9  -7   5   -2.03    8.14
  -9   7  -6   23.85   12.24
  -9  -7   6   38.66   13.28
  -9   7  -7    0.01    8.58
  -9  -7   7    1.51    8.04
  -9  -7   8    1.73    6.95
  -9   8   1    0.01    8.14
  -9   8   0   20.83   12.15
  -9   8  -1    5.33    8.09
  -9   8  -2   15.79   11.65
  -9   8  -3   -7.65    8.44
 -10   0   0   34.62   15.80
 -10   0   1    9.34   12.81
 -10   0  -1    7.39    9.47
 -10   0   2   -7.12   10.07
 -10   0  -2   34.54   15.71
 -10   0   3  107.37   21.49
 -10   0  -3  115.26   22.42
 -10   0   4   -4.18   10.01
 -10   0  -4   24.77   14.08
 -10   0  -5  123.90   23.99
 -10   1   3    2.89   11.35
 -10  -1  -3   51.52   17.75
 -10   1   2   51.57   17.59
 -10  -1  -2   91.54   21.33
 -10   1   1   19.84   11.46
 -10  -1  -1   25.25   15.38
 -10   1   0  126.89   24.90
 -10  -1   0  138.47   24.12
 -10   1  -1   21.00   15.23
 -10  -1   1   24.20   11.92
 -10   1  -2   65.86   18.08
 -10  -1   2   43.11   15.47
 -10  -1   3   -2.28   10.26
 -10   1  -3    1.65   11.23
 -10  -1   4   25.50   14.26
 -10   1  -4    5.16   10.22
 -10   1  -5  -11.96   11.45
 -10   1  -6   17.50   12.61
 -10   2   0    4.05   10.44
 -10   2  -1   45.37   16.41
 -10  -2   1   37.12   15.64
 -10   2  -2   25.73   12.59
 -10   2  -3  -15.70   12.99
 -10   2  -4   22.73   12.99
 -10   2  -5   -0.87    8.64
 -10   2  -6    9.88   12.85
   0   0   0    0.00    0.00


TITL 20201230-Yan HL-PL-ZZA-53 in P2(1)2(1)2(1)
REM P2(1)2(1)2(1) (#19 in standard setting)
CELL 0.71073   8.027664  10.498238  22.058604  90.0000  90.0000  90.0000
ZERR    4.00   0.000490   0.000374   0.001126   0.0000   0.0000   0.0000
LATT -1
SYMM -x+1/2,-y, z+1/2
SYMM -x, y+1/2,-z+1/2
SYMM  x+1/2,-y+1/2,-z
SFAC C H O S Br
UNIT 88.00 52.00 4.00 4.00 8.00
TREF
HKLF 4
END
_computing_structure_solution     'SHELXT 2014/5 (Sheldrick, 2014)'
;
_shelx_hkl_checksum              18468
_olex2_submission_special_instructions 'No special instructions were received'
####################################################################### 
# 
# This file contains crystal structure data downloaded from the 
# Cambridge Structural Database (CSD) hosted by the Cambridge 
# Crystallographic Data Centre (CCDC).
# 
# Full information about CCDC data access policies and citation 
# guidelines are available at http://www.ccdc.cam.ac.uk/access/V1 
# 
# Audit and citation data items may have been added by the CCDC. 
# Please retain this information to preserve the provenance of 
# this file and to allow appropriate attribution of the data. 
# 
#######################################################################

data_20220411-zzx-0411-200k
_database_code_depnum_ccdc_archive 'CCDC 2203136'
loop_
_audit_author_name
_audit_author_address
'Xiangnan Gong'
;Chongqing University
China
;
_audit_update_record             
;
2022-08-23 deposited with the CCDC.	2024-07-30 downloaded from the CCDC.
;
_audit_creation_date             2022-04-11
_audit_creation_method           
;
Olex2 1.5
(compiled 2021.10.07 svn.r9718050b for OlexSys, GUI svn.r6410)
;
_shelx_SHELXL_version_number     2018/3
_chemical_name_common            ?
_chemical_name_systematic        ?
_chemical_formula_moiety         'C20 H11 Br O S2'
_chemical_formula_sum            'C20 H11 Br O S2'
_chemical_formula_weight         411.32
_chemical_absolute_configuration ad
_chemical_melting_point          ?
_chemical_oxdiff_formula         'C20 H11 Br O S2'
loop_
_atom_type_symbol
_atom_type_description
_atom_type_scat_dispersion_real
_atom_type_scat_dispersion_imag
_atom_type_scat_source
C C 0.0033 0.0016 'International Tables Vol C Tables 4.2.6.8 and 6.1.1.4'
H H 0.0000 0.0000 'International Tables Vol C Tables 4.2.6.8 and 6.1.1.4'
Br Br -0.2901 2.4595 'International Tables Vol C Tables 4.2.6.8 and 6.1.1.4'
O O 0.0106 0.0060 'International Tables Vol C Tables 4.2.6.8 and 6.1.1.4'
S S 0.1246 0.1234 'International Tables Vol C Tables 4.2.6.8 and 6.1.1.4'

_shelx_space_group_comment       
;
The symmetry employed for this shelxl refinement is uniquely defined
by the following loop, which should always be used as a source of
symmetry information in preference to the above space-group names.
They are only intended as comments.
;
_space_group_crystal_system      trigonal
_space_group_IT_number           145
_space_group_name_H-M_alt        'P 32'
_space_group_name_Hall           'P 32'
loop_
_space_group_symop_operation_xyz
'x, y, z'
'-y, x-y, z+2/3'
'-x+y, -x, z+1/3'

_cell_length_a                   12.4762(8)
_cell_length_b                   12.4762(8)
_cell_length_c                   9.5066(6)
_cell_angle_alpha                90
_cell_angle_beta                 90
_cell_angle_gamma                120
_cell_volume                     1281.50(18)
_cell_formula_units_Z            3
_cell_measurement_reflns_used    2425
_cell_measurement_temperature    200.00(10)
_cell_measurement_theta_max      25.6070
_cell_measurement_theta_min      1.8750
_shelx_estimated_absorpt_T_max   0.484
_shelx_estimated_absorpt_T_min   0.448
_exptl_absorpt_coefficient_mu    2.653
_exptl_absorpt_correction_T_max  1.00000
_exptl_absorpt_correction_T_min  0.76635
_exptl_absorpt_correction_type   multi-scan
_exptl_absorpt_process_details   
;
CrysAlisPro 1.171.41.117a (Rigaku Oxford Diffraction, 2021)
Empirical absorption correction using spherical harmonics,
implemented in SCALE3 ABSPACK scaling algorithm.
;
_exptl_absorpt_special_details   ?
_exptl_crystal_colour            'clear light colourless'
_exptl_crystal_colour_lustre     clear
_exptl_crystal_colour_modifier   light
_exptl_crystal_colour_primary    colourless
_exptl_crystal_density_diffrn    1.599
_exptl_crystal_density_meas      ?
_exptl_crystal_density_method    ?
_exptl_crystal_description       block
_exptl_crystal_F_000             618
_exptl_crystal_size_max          0.36
_exptl_crystal_size_mid          0.35
_exptl_crystal_size_min          0.32
_exptl_transmission_factor_max   ?
_exptl_transmission_factor_min   ?
_diffrn_reflns_av_R_equivalents  0.0325
_diffrn_reflns_av_unetI/netI     0.0753
_diffrn_reflns_Laue_measured_fraction_full 1.000
_diffrn_reflns_Laue_measured_fraction_max 0.857
_diffrn_reflns_limit_h_max       15
_diffrn_reflns_limit_h_min       -15
_diffrn_reflns_limit_k_max       15
_diffrn_reflns_limit_k_min       -15
_diffrn_reflns_limit_l_max       12
_diffrn_reflns_limit_l_min       -12
_diffrn_reflns_number            6071
_diffrn_reflns_point_group_measured_fraction_full 1.000
_diffrn_reflns_point_group_measured_fraction_max 0.853
_diffrn_reflns_theta_full        25.242
_diffrn_reflns_theta_max         29.016
_diffrn_reflns_theta_min         1.885
_diffrn_ambient_environment      N~2~
_diffrn_ambient_temperature      200.00(10)
_diffrn_detector                 'CCD plate'
_diffrn_detector_area_resol_mean 16.0892
_diffrn_detector_type            Eos
_diffrn_measured_fraction_theta_full 1.000
_diffrn_measured_fraction_theta_max 0.857
_diffrn_measurement_details      
;
List of Runs (angles in degrees, time in seconds):

  # Type    Start    End  Width  t~exp~   \w     \q     \k     \f   Frames
#--------------------------------------------------------------------------
  1  \w    -77.00  38.00   1.00    3.31    --  -18.93   0.00 -90.00  115
  2  \w    -77.00  38.00   1.00    3.31    --  -18.93   0.00  90.00  115
;
_diffrn_measurement_device       'four-circle diffractometer'
_diffrn_measurement_device_type  'SuperNova, Single source at offset/far, Eos'
_diffrn_measurement_method       '\w scans'
_diffrn_orient_matrix_type       
'CrysAlisPro convention (1999,Acta A55,543-557)'
_diffrn_orient_matrix_UB_11      -0.0168420000
_diffrn_orient_matrix_UB_12      0.0340784000
_diffrn_orient_matrix_UB_13      -0.0455467000
_diffrn_orient_matrix_UB_21      0.0178319000
_diffrn_orient_matrix_UB_22      0.0465915000
_diffrn_orient_matrix_UB_23      0.0520675000
_diffrn_orient_matrix_UB_31      0.0609390000
_diffrn_orient_matrix_UB_32      0.0311614000
_diffrn_orient_matrix_UB_33      -0.0280109000
_diffrn_radiation_monochromator  mirror
_diffrn_radiation_probe          x-ray
_diffrn_radiation_type           'Mo K\a'
_diffrn_radiation_wavelength     0.71073
_diffrn_source                   'micro-focus sealed X-ray tube'
_diffrn_source_type              'SuperNova (Mo) X-ray Source'
_reflns_Friedel_coverage         0.990
_reflns_Friedel_fraction_full    1.000
_reflns_Friedel_fraction_max     0.849
_reflns_number_gt                2971
_reflns_number_total             3885
_reflns_special_details          
;
 Reflections were merged by SHELXL according to the crystal
 class for the calculation of statistics and refinement.
 
 _reflns_Friedel_fraction is defined as the number of unique
 Friedel pairs measured divided by the number that would be
 possible theoretically, ignoring centric projections and
 systematic absences.
;
_reflns_threshold_expression     'I > 2\s(I)'
_computing_cell_refinement       'CrysAlisPro 1.171.41.117a (Rigaku OD, 2021)'
_computing_data_collection       'CrysAlisPro 1.171.41.117a (Rigaku OD, 2021)'
_computing_data_reduction        'CrysAlisPro 1.171.41.117a (Rigaku OD, 2021)'
_computing_molecular_graphics    'Olex2 1.5 (Dolomanov et al., 2009)'
_computing_publication_material  'Olex2 1.5 (Dolomanov et al., 2009)'
_computing_structure_refinement  'SHELXL 2018/3 (Sheldrick, 2015)'
_computing_structure_solution    'SHELXT 2018/2 (Sheldrick, 2018)'
_refine_diff_density_max         0.404
_refine_diff_density_min         -0.623
_refine_diff_density_rms         0.075
_refine_ls_abs_structure_details 
;
 Flack x determined using 1066 quotients [(I+)-(I-)]/[(I+)+(I-)]
 (Parsons, Flack and Wagner, Acta Cryst. B69 (2013) 249-259).
;
_refine_ls_abs_structure_Flack   -0.007(5)
_refine_ls_extinction_coef       .
_refine_ls_extinction_method     none
_refine_ls_goodness_of_fit_ref   0.997
_refine_ls_hydrogen_treatment    constr
_refine_ls_matrix_type           full
_refine_ls_number_parameters     217
_refine_ls_number_reflns         3885
_refine_ls_number_restraints     1
_refine_ls_R_factor_all          0.0703
_refine_ls_R_factor_gt           0.0457
_refine_ls_restrained_S_all      0.997
_refine_ls_shift/su_max          0.000
_refine_ls_shift/su_mean         0.000
_refine_ls_structure_factor_coef Fsqd
_refine_ls_weighting_details     
'w=1/[\s^2^(Fo^2^)+(0.0192P)^2^] where P=(Fo^2^+2Fc^2^)/3'
_refine_ls_weighting_scheme      calc
_refine_ls_wR_factor_gt          0.0656
_refine_ls_wR_factor_ref         0.0774
_refine_special_details          ?
_olex2_refinement_description    
;
1. Fixed Uiso
 At 1.2 times of:
  All C(H) groups
 At 1.5 times of:
  All O(H) groups
2.a Aromatic/amide H refined with riding coordinates:
 C13(H13), C19(H19), C16(H16), C14(H14), C8(H8), C18(H18), C4(H4), C17(H17),
 C7(H7), C3(H3)
2.b Tetrahedral OH refined with riding coordinates:
 O1(H1)
;
_atom_sites_solution_hydrogens   geom
_atom_sites_solution_primary     dual
_atom_sites_solution_secondary   ?
loop_
_atom_site_label
_atom_site_type_symbol
_atom_site_fract_x
_atom_site_fract_y
_atom_site_fract_z
_atom_site_U_iso_or_equiv
_atom_site_adp_type
_atom_site_occupancy
_atom_site_site_symmetry_order
_atom_site_calc_flag
_atom_site_refinement_flags_posn
_atom_site_refinement_flags_adp
_atom_site_refinement_flags_occupancy
_atom_site_disorder_assembly
_atom_site_disorder_group
Br1 Br 0.55788(8) 0.41990(6) 0.21748(7) 0.0620(3) Uani 1 1 d . . . . .
S2 S 0.46139(18) 0.5363(2) 0.8453(2) 0.0572(5) Uani 1 1 d . . . . .
S1 S 0.4227(2) 0.19928(16) 0.4614(2) 0.0587(6) Uani 1 1 d . . . . .
O1 O 0.4262(4) 0.6584(4) 0.2820(6) 0.0621(15) Uani 1 1 d . . . . .
H1 H 0.401236 0.591264 0.325158 0.093 Uiso 1 1 calc R U . . .
C11 C 0.6195(5) 0.6780(5) 0.3456(6) 0.0305(14) Uani 1 1 d . . . . .
C10 C 0.5570(5) 0.5703(5) 0.4434(7) 0.0295(13) Uani 1 1 d . . . . .
C13 C 0.6109(8) 0.8163(7) 0.1709(7) 0.0491(19) Uani 1 1 d . . . . .
H13 H 0.562333 0.840230 0.116775 0.059 Uiso 1 1 calc R U . . .
C20 C 0.7507(6) 0.7429(5) 0.3312(6) 0.0308(14) Uani 1 1 d . . . . .
C1 C 0.5256(5) 0.4527(5) 0.4038(6) 0.0320(14) Uani 1 1 d . . . . .
C12 C 0.5536(6) 0.7172(6) 0.2670(8) 0.0414(16) Uani 1 1 d . . . . .
C9 C 0.5315(5) 0.5877(5) 0.5850(7) 0.0310(14) Uani 1 1 d . . . . .
C15 C 0.8099(7) 0.8441(6) 0.2371(7) 0.0404(16) Uani 1 1 d . . . . .
C19 C 0.8269(5) 0.7107(5) 0.4093(7) 0.0379(16) Uani 1 1 d . . . . .
H19 H 0.789213 0.643155 0.473115 0.046 Uiso 1 1 calc R U . . .
C6 C 0.4777(5) 0.4891(6) 0.6789(6) 0.0357(15) Uani 1 1 d . . . . .
C16 C 0.9405(7) 0.9062(6) 0.2251(9) 0.056(2) Uani 1 1 d . . . . .
H16 H 0.980031 0.973082 0.160746 0.067 Uiso 1 1 calc R U . . .
C14 C 0.7349(8) 0.8768(6) 0.1563(7) 0.053(2) Uani 1 1 d . . . . .
H14 H 0.772901 0.942824 0.090574 0.064 Uiso 1 1 calc R U . . .
C5 C 0.4444(6) 0.3678(6) 0.6370(7) 0.0381(15) Uani 1 1 d . . . . .
C8 C 0.5573(6) 0.7022(6) 0.6502(8) 0.0451(17) Uani 1 1 d . . . . .
H8 H 0.593148 0.779240 0.602141 0.054 Uiso 1 1 calc R U . . .
C2 C 0.4693(6) 0.3519(6) 0.4982(7) 0.0377(16) Uani 1 1 d . . . . .
C18 C 0.9528(6) 0.7732(7) 0.3964(8) 0.0520(19) Uani 1 1 d . . . . .
H18 H 1.001308 0.749238 0.450673 0.062 Uiso 1 1 calc R U . . .
C4 C 0.3871(7) 0.2527(7) 0.7108(8) 0.054(2) Uani 1 1 d . . . . .
H4 H 0.363767 0.245022 0.807054 0.065 Uiso 1 1 calc R U . . .
C17 C 1.0105(7) 0.8740(7) 0.3015(9) 0.064(3) Uani 1 1 d . . . . .
H17 H 1.098052 0.918459 0.292002 0.077 Uiso 1 1 calc R U . . .
C7 C 0.5249(6) 0.6878(7) 0.7873(8) 0.060(2) Uani 1 1 d . . . . .
H7 H 0.535815 0.754038 0.846176 0.072 Uiso 1 1 calc R U . . .
C3 C 0.3697(7) 0.1578(7) 0.6320(9) 0.064(2) Uani 1 1 d . . . . .
H3 H 0.331825 0.075165 0.665725 0.077 Uiso 1 1 calc R U . . .

loop_
_atom_site_aniso_label
_atom_site_aniso_U_11
_atom_site_aniso_U_22
_atom_site_aniso_U_33
_atom_site_aniso_U_23
_atom_site_aniso_U_13
_atom_site_aniso_U_12
Br1 0.0882(7) 0.0374(4) 0.0460(4) -0.0035(4) 0.0235(5) 0.0207(4)
S2 0.0461(11) 0.0863(15) 0.0336(10) -0.0084(10) 0.0031(9) 0.0289(11)
S1 0.0750(14) 0.0340(10) 0.0699(14) 0.0101(10) 0.0183(12) 0.0294(10)
O1 0.051(3) 0.052(3) 0.089(4) -0.005(3) -0.023(3) 0.030(3)
C11 0.036(3) 0.031(3) 0.027(3) -0.006(3) -0.005(3) 0.018(3)
C10 0.026(3) 0.030(3) 0.034(3) -0.002(3) -0.001(3) 0.014(3)
C13 0.087(6) 0.046(4) 0.037(4) -0.007(4) -0.015(4) 0.051(5)
C20 0.039(4) 0.024(3) 0.028(3) -0.006(3) 0.003(3) 0.015(3)
C1 0.035(3) 0.036(3) 0.029(3) 0.001(3) 0.005(3) 0.020(3)
C12 0.047(4) 0.034(4) 0.047(4) -0.012(3) -0.014(3) 0.023(3)
C9 0.022(3) 0.035(3) 0.037(4) -0.003(3) -0.003(3) 0.015(3)
C15 0.053(4) 0.029(3) 0.039(4) -0.004(3) 0.010(3) 0.020(3)
C19 0.033(4) 0.037(4) 0.043(5) -0.002(3) 0.003(3) 0.017(3)
C6 0.030(3) 0.053(4) 0.032(4) -0.004(3) -0.001(3) 0.026(3)
C16 0.062(5) 0.033(4) 0.060(6) 0.002(4) 0.025(4) 0.016(4)
C14 0.090(6) 0.040(4) 0.037(4) 0.004(3) 0.013(4) 0.038(4)
C5 0.028(3) 0.042(4) 0.039(4) 0.006(3) 0.001(3) 0.013(3)
C8 0.034(4) 0.045(4) 0.055(5) -0.016(4) -0.009(3) 0.018(3)
C2 0.037(4) 0.034(3) 0.045(4) 0.011(3) 0.007(3) 0.020(3)
C18 0.040(4) 0.049(4) 0.072(6) -0.009(4) 0.000(4) 0.026(4)
C4 0.056(5) 0.062(5) 0.048(5) 0.025(4) 0.013(4) 0.033(4)
C17 0.040(4) 0.050(5) 0.096(7) -0.008(5) 0.023(5) 0.018(4)
C7 0.051(5) 0.069(5) 0.056(5) -0.028(4) -0.004(4) 0.028(4)
C3 0.078(6) 0.047(5) 0.064(6) 0.023(4) 0.016(5) 0.029(5)

_geom_special_details            
;
 All esds (except the esd in the dihedral angle between two l.s. planes)
 are estimated using the full covariance matrix.  The cell esds are taken
 into account individually in the estimation of esds in distances, angles
 and torsion angles; correlations between esds in cell parameters are only
 used when they are defined by crystal symmetry.  An approximate (isotropic)
 treatment of cell esds is used for estimating esds involving l.s. planes.
;
loop_
_geom_bond_atom_site_label_1
_geom_bond_atom_site_label_2
_geom_bond_distance
_geom_bond_site_symmetry_2
_geom_bond_publ_flag
Br1 C1 1.905(6) . ?
S2 C6 1.735(6) . ?
S2 C7 1.734(8) . ?
S1 C2 1.726(6) . ?
S1 C3 1.730(8) . ?
O1 H1 0.8400 . ?
O1 C12 1.386(8) . ?
C11 C10 1.494(8) . ?
C11 C20 1.424(8) . ?
C11 C12 1.370(8) . ?
C10 C1 1.369(8) . ?
C10 C9 1.424(8) . ?
C13 H13 0.9500 . ?
C13 C12 1.411(10) . ?
C13 C14 1.346(10) . ?
C20 C15 1.417(8) . ?
C20 C19 1.414(8) . ?
C1 C2 1.413(8) . ?
C9 C6 1.391(9) . ?
C9 C8 1.438(8) . ?
C15 C16 1.416(9) . ?
C15 C14 1.420(10) . ?
C19 H19 0.9500 . ?
C19 C18 1.365(9) . ?
C6 C5 1.412(9) . ?
C16 H16 0.9500 . ?
C16 C17 1.342(10) . ?
C14 H14 0.9500 . ?
C5 C2 1.393(9) . ?
C5 C4 1.427(9) . ?
C8 H8 0.9500 . ?
C8 C7 1.350(9) . ?
C18 H18 0.9500 . ?
C18 C17 1.418(10) . ?
C4 H4 0.9500 . ?
C4 C3 1.325(10) . ?
C17 H17 0.9500 . ?
C7 H7 0.9500 . ?
C3 H3 0.9500 . ?

loop_
_geom_angle_atom_site_label_1
_geom_angle_atom_site_label_2
_geom_angle_atom_site_label_3
_geom_angle
_geom_angle_site_symmetry_1
_geom_angle_site_symmetry_3
_geom_angle_publ_flag
C7 S2 C6 90.7(3) . . ?
C2 S1 C3 90.4(4) . . ?
C12 O1 H1 109.5 . . ?
C20 C11 C10 120.4(5) . . ?
C12 C11 C10 121.6(6) . . ?
C12 C11 C20 118.0(6) . . ?
C1 C10 C11 122.2(6) . . ?
C1 C10 C9 117.2(5) . . ?
C9 C10 C11 120.5(5) . . ?
C12 C13 H13 120.2 . . ?
C14 C13 H13 120.2 . . ?
C14 C13 C12 119.7(7) . . ?
C15 C20 C11 120.4(6) . . ?
C19 C20 C11 122.2(6) . . ?
C19 C20 C15 117.4(6) . . ?
C10 C1 Br1 120.6(5) . . ?
C10 C1 C2 121.8(6) . . ?
C2 C1 Br1 117.6(4) . . ?
O1 C12 C13 118.4(6) . . ?
C11 C12 O1 119.3(6) . . ?
C11 C12 C13 122.3(7) . . ?
C10 C9 C8 127.0(6) . . ?
C6 C9 C10 121.2(5) . . ?
C6 C9 C8 111.8(6) . . ?
C20 C15 C14 118.2(7) . . ?
C16 C15 C20 118.9(7) . . ?
C16 C15 C14 122.9(7) . . ?
C20 C19 H19 118.8 . . ?
C18 C19 C20 122.4(6) . . ?
C18 C19 H19 118.8 . . ?
C9 C6 S2 111.8(5) . . ?
C9 C6 C5 121.3(6) . . ?
C5 C6 S2 126.8(5) . . ?
C15 C16 H16 118.8 . . ?
C17 C16 C15 122.4(7) . . ?
C17 C16 H16 118.8 . . ?
C13 C14 C15 121.4(7) . . ?
C13 C14 H14 119.3 . . ?
C15 C14 H14 119.3 . . ?
C6 C5 C4 132.1(7) . . ?
C2 C5 C6 116.9(6) . . ?
C2 C5 C4 111.0(6) . . ?
C9 C8 H8 123.8 . . ?
C7 C8 C9 112.4(7) . . ?
C7 C8 H8 123.8 . . ?
C1 C2 S1 126.6(5) . . ?
C5 C2 S1 111.9(5) . . ?
C5 C2 C1 121.5(6) . . ?
C19 C18 H18 120.2 . . ?
C19 C18 C17 119.5(7) . . ?
C17 C18 H18 120.2 . . ?
C5 C4 H4 123.3 . . ?
C3 C4 C5 113.4(7) . . ?
C3 C4 H4 123.3 . . ?
C16 C17 C18 119.5(7) . . ?
C16 C17 H17 120.3 . . ?
C18 C17 H17 120.3 . . ?
S2 C7 H7 123.4 . . ?
C8 C7 S2 113.3(6) . . ?
C8 C7 H7 123.4 . . ?
S1 C3 H3 123.3 . . ?
C4 C3 S1 113.3(6) . . ?
C4 C3 H3 123.3 . . ?

loop_
_geom_torsion_atom_site_label_1
_geom_torsion_atom_site_label_2
_geom_torsion_atom_site_label_3
_geom_torsion_atom_site_label_4
_geom_torsion
_geom_torsion_site_symmetry_1
_geom_torsion_site_symmetry_2
_geom_torsion_site_symmetry_3
_geom_torsion_site_symmetry_4
_geom_torsion_publ_flag
Br1 C1 C2 S1 -1.7(8) . . . . ?
Br1 C1 C2 C5 178.8(5) . . . . ?
S2 C6 C5 C2 -178.2(5) . . . . ?
S2 C6 C5 C4 2.4(11) . . . . ?
C11 C10 C1 Br1 -1.3(8) . . . . ?
C11 C10 C1 C2 178.3(6) . . . . ?
C11 C10 C9 C6 -177.5(5) . . . . ?
C11 C10 C9 C8 1.5(9) . . . . ?
C11 C20 C15 C16 -179.8(6) . . . . ?
C11 C20 C15 C14 -1.2(9) . . . . ?
C11 C20 C19 C18 -179.6(6) . . . . ?
C10 C11 C20 C15 179.3(5) . . . . ?
C10 C11 C20 C19 -1.2(9) . . . . ?
C10 C11 C12 O1 2.3(9) . . . . ?
C10 C11 C12 C13 -178.0(6) . . . . ?
C10 C1 C2 S1 178.8(5) . . . . ?
C10 C1 C2 C5 -0.8(9) . . . . ?
C10 C9 C6 S2 178.0(4) . . . . ?
C10 C9 C6 C5 -1.0(9) . . . . ?
C10 C9 C8 C7 -178.2(6) . . . . ?
C20 C11 C10 C1 -85.6(7) . . . . ?
C20 C11 C10 C9 92.1(7) . . . . ?
C20 C11 C12 O1 -177.9(6) . . . . ?
C20 C11 C12 C13 1.8(9) . . . . ?
C20 C15 C16 C17 -1.2(11) . . . . ?
C20 C15 C14 C13 1.9(10) . . . . ?
C20 C19 C18 C17 -0.1(11) . . . . ?
C1 C10 C9 C6 0.4(8) . . . . ?
C1 C10 C9 C8 179.3(6) . . . . ?
C12 C11 C10 C1 94.2(8) . . . . ?
C12 C11 C10 C9 -88.1(7) . . . . ?
C12 C11 C20 C15 -0.6(9) . . . . ?
C12 C11 C20 C19 179.0(6) . . . . ?
C12 C13 C14 C15 -0.8(10) . . . . ?
C9 C10 C1 Br1 -179.1(4) . . . . ?
C9 C10 C1 C2 0.5(9) . . . . ?
C9 C6 C5 C2 0.7(9) . . . . ?
C9 C6 C5 C4 -178.7(7) . . . . ?
C9 C8 C7 S2 -0.2(8) . . . . ?
C15 C20 C19 C18 0.0(9) . . . . ?
C15 C16 C17 C18 1.0(11) . . . . ?
C19 C20 C15 C16 0.7(9) . . . . ?
C19 C20 C15 C14 179.2(6) . . . . ?
C19 C18 C17 C16 -0.3(11) . . . . ?
C6 S2 C7 C8 -0.3(6) . . . . ?
C6 C9 C8 C7 0.8(8) . . . . ?
C6 C5 C2 S1 -179.4(5) . . . . ?
C6 C5 C2 C1 0.1(9) . . . . ?
C6 C5 C4 C3 179.0(7) . . . . ?
C16 C15 C14 C13 -179.6(7) . . . . ?
C14 C13 C12 O1 178.6(6) . . . . ?
C14 C13 C12 C11 -1.1(10) . . . . ?
C14 C15 C16 C17 -179.6(7) . . . . ?
C5 C4 C3 S1 0.7(9) . . . . ?
C8 C9 C6 S2 -1.0(7) . . . . ?
C8 C9 C6 C5 179.9(5) . . . . ?
C2 S1 C3 C4 -0.5(7) . . . . ?
C2 C5 C4 C3 -0.5(9) . . . . ?
C4 C5 C2 S1 0.1(7) . . . . ?
C4 C5 C2 C1 179.7(6) . . . . ?
C7 S2 C6 C9 0.8(5) . . . . ?
C7 S2 C6 C5 179.8(6) . . . . ?
C3 S1 C2 C1 -179.3(6) . . . . ?
C3 S1 C2 C5 0.2(5) . . . . ?

_shelx_res_file                  
;
TITL 20220411-zzx-0411-200k_a.res in P3(2)
    20220411-zzx-0411-200k.res
    created by SHELXL-2018/3 at 13:05:48 on 11-Apr-2022
REM Old TITL 20220411-Yan HL-ZZX-0411-200K_auto in P3(1)
REM SHELXT solution in P3(2): R1 0.168, Rweak 0.112, Alpha 0.007
REM <I/s> 1.824 for 8 systematic absences, Orientation as input
REM Flack x = -0.024 ( 0.018 ) from 1143 Parsons' quotients
REM Formula found by SHELXT: C20 O S2 Br
CELL 0.71073 12.4762 12.4762 9.5066 90 90 120
ZERR 3 0.0008 0.0008 0.0006 0 0 0
LATT -1
SYMM -Y,+X-Y,0.667+Z
SYMM +Y-X,-X,0.333+Z
SFAC C H Br O S
UNIT 60 33 3 3 6

L.S. 30
PLAN  1
SIZE 0.36 0.35 0.32
TEMP -73
CONF
BOND
list 4
MORE -1
BOND $H
fmap 2 53
acta
REM <olex2.extras>
REM <HklSrc "%.\\20220411-ZZX-0411-200K.hkl">
REM </olex2.extras>

WGHT    0.019200
FVAR       0.62831
BR1   3    0.557884    0.419900    0.217480    11.00000    0.08822    0.03739 =
         0.04598   -0.00346    0.02353    0.02070
S2    5    0.461389    0.536276    0.845279    11.00000    0.04610    0.08635 =
         0.03363   -0.00841    0.00306    0.02891
S1    5    0.422703    0.199280    0.461408    11.00000    0.07495    0.03401 =
         0.06995    0.01005    0.01832    0.02943
O1    4    0.426184    0.658372    0.282001    11.00000    0.05137    0.05215 =
         0.08884   -0.00543   -0.02289    0.03050
AFIX  83
H1    2    0.401236    0.591264    0.325158    11.00000   -1.50000
AFIX   0
C11   1    0.619540    0.677969    0.345556    11.00000    0.03550    0.03061 =
         0.02731   -0.00611   -0.00457    0.01806
C10   1    0.556952    0.570297    0.443426    11.00000    0.02564    0.02961 =
         0.03385   -0.00190   -0.00111    0.01424
C13   1    0.610945    0.816313    0.170890    11.00000    0.08719    0.04628 =
         0.03719   -0.00703   -0.01475    0.05090
AFIX  43
H13   2    0.562333    0.840230    0.116775    11.00000   -1.20000
AFIX   0
C20   1    0.750704    0.742893    0.331202    11.00000    0.03897    0.02414 =
         0.02793   -0.00620    0.00334    0.01479
C1    1    0.525577    0.452691    0.403751    11.00000    0.03451    0.03609 =
         0.02911    0.00093    0.00500    0.02041
C12   1    0.553628    0.717176    0.266960    11.00000    0.04688    0.03361 =
         0.04715   -0.01236   -0.01445    0.02264
C9    1    0.531497    0.587668    0.584978    11.00000    0.02166    0.03525 =
         0.03695   -0.00340   -0.00284    0.01478
C15   1    0.809946    0.844134    0.237092    11.00000    0.05328    0.02850 =
         0.03861   -0.00421    0.00996    0.01988
C19   1    0.826929    0.710693    0.409340    11.00000    0.03274    0.03654 =
         0.04340   -0.00204    0.00333    0.01651
AFIX  43
H19   2    0.789213    0.643155    0.473115    11.00000   -1.20000
AFIX   0
C6    1    0.477675    0.489092    0.678907    11.00000    0.02981    0.05309 =
         0.03159   -0.00435   -0.00067    0.02625
C16   1    0.940531    0.906216    0.225146    11.00000    0.06243    0.03324 =
         0.06043    0.00215    0.02518    0.01585
AFIX  43
H16   2    0.980031    0.973082    0.160746    11.00000   -1.20000
AFIX   0
C14   1    0.734886    0.876848    0.156300    11.00000    0.09046    0.03961 =
         0.03744    0.00366    0.01334    0.03805
AFIX  43
H14   2    0.772901    0.942824    0.090574    11.00000   -1.20000
AFIX   0
C5    1    0.444406    0.367753    0.637043    11.00000    0.02825    0.04173 =
         0.03906    0.00561    0.00116    0.01349
C8    1    0.557333    0.702191    0.650150    11.00000    0.03363    0.04511 =
         0.05457   -0.01585   -0.00887    0.01811
AFIX  43
H8    2    0.593148    0.779240    0.602141    11.00000   -1.20000
AFIX   0
C2    1    0.469345    0.351917    0.498182    11.00000    0.03721    0.03428 =
         0.04476    0.01077    0.00677    0.02027
C18   1    0.952776    0.773171    0.396430    11.00000    0.03974    0.04927 =
         0.07234   -0.00871   -0.00034    0.02632
AFIX  43
H18   2    1.001308    0.749238    0.450673    11.00000   -1.20000
AFIX   0
C4    1    0.387110    0.252746    0.710849    11.00000    0.05633    0.06235 =
         0.04790    0.02548    0.01316    0.03347
AFIX  43
H4    2    0.363767    0.245022    0.807054    11.00000   -1.20000
AFIX   0
C17   1    1.010528    0.874029    0.301493    11.00000    0.04019    0.04962 =
         0.09640   -0.00798    0.02329    0.01801
AFIX  43
H17   2    1.098052    0.918459    0.292002    11.00000   -1.20000
AFIX   0
C7    1    0.524910    0.687781    0.787313    11.00000    0.05142    0.06883 =
         0.05602   -0.02785   -0.00367    0.02769
AFIX  43
H7    2    0.535815    0.754038    0.846176    11.00000   -1.20000
AFIX   0
C3    1    0.369688    0.157824    0.631966    11.00000    0.07769    0.04724 =
         0.06439    0.02254    0.01562    0.02937
AFIX  43
H3    2    0.331825    0.075165    0.665725    11.00000   -1.20000
AFIX   0
HKLF 4


REM  20220411-zzx-0411-200k_a.res in P3(2)
REM wR2 = 0.0774, GooF = S = 0.997, Restrained GooF = 0.997 for all data
REM R1 = 0.0457 for 2971 Fo > 4sig(Fo) and 0.0703 for all 3885 data
REM 217 parameters refined using 1 restraints

END

WGHT      0.0192      0.0000

REM Highest difference peak  0.404,  deepest hole -0.623,  1-sigma level  0.075
Q1    1   0.4966  0.4417  0.2208  11.00000  0.05    0.40
;
_shelx_res_checksum              50191
_shelx_hkl_file                  
;
   0   0 -11   10.25    7.80
   0   0 -10    9.66    7.51
   0   0  -9  154.72   20.57
   0   0  -8   14.80    7.63
   0   0  -7    1.91    4.16
   0   0  -6  300.28   22.46
   0   0  -5    7.35    4.45
   0   0  -4    6.71    3.33
   0   0  -3 3075.02   50.78
   0   0  -3 3143.38   52.57
   0   0  -2    4.42    1.72
   0   0  -2    0.38    0.70
   0   0  -1    2.62    0.92
   0   0  -1    0.75    0.54
   0   0   1    0.52    0.42
   0   0   1   -0.05    0.53
   0   0   2    6.85    2.26
   0   0   2    1.17    1.18
   0   0   3 3052.80   50.96
   0   0   3 2916.34   49.98
   0   0   4    6.52    2.53
   0   0   5    5.13    3.30
   0   0   6  202.98   18.61
   0   0   7   -3.66    5.44
   0   0   8   13.86    7.90
   0   0   9  154.93   20.80
   0   0  10    5.99    6.21
   0   0  11   -5.07    6.30
   0   1 -12   37.73   13.30
  -1   0 -11   47.25   13.15
   0   1 -11   54.36   14.30
   0   1 -10   32.14   10.39
  -1   0 -10   35.32   11.07
  -1   0  -9   67.76   14.34
   0   1  -9   52.39   12.09
  -1   0  -8  143.61   19.00
   1  -1  -8  182.15   20.33
   0   1  -8  199.75   21.23
   0   1  -7  154.77   17.49
  -1   0  -7  148.80   17.38
   1  -1  -7  166.38   17.78
  -1   0  -6  167.80   17.12
   1  -1  -6  159.40   16.20
  -1   0  -5 1570.49   48.26
   0   1  -5 1576.99   46.20
   1  -1  -5 1619.90   45.90
  -1   0  -4  822.36   30.87
   1  -1  -4  795.72   28.78
   0   1  -4  858.30   30.19
  -1   0  -3 1058.22   30.59
   0   1  -3 1044.46   29.16
  -1   0  -3 1059.88   31.65
   1  -1  -3 1024.98   29.22
   0   1  -3 1059.36   29.22
   1  -1  -3 1049.26   28.19
   0   1  -2 3337.35   44.73
   1  -1  -2 3321.44   44.34
  -1   0  -2 3364.99   47.22
   0   1  -2 3391.49   44.38
  -1   0  -2 3327.78   48.47
  -1   0  -1  508.17   13.85
   0   1  -1  488.37   12.44
   0   1  -1  502.72   12.31
  -1   0  -1  504.77   13.28
   1  -1   0  866.95   13.50
   1  -1   0   66.69    3.87
   1  -1   1 1489.85   24.60
   1  -1   1 1519.44   24.86
  -1   0   2  205.88    9.53
   1  -1   2  212.56   11.56
  -1   0   2  203.13    9.37
   0   1   2  204.46   11.17
   0   1   2  198.41   11.02
   1  -1   2  217.60   11.45
   1  -1   3  301.78   16.75
   1  -1   3  297.24   16.10
   0   1   3  325.74   16.77
  -1   0   3  264.89   13.74
   0   1   3  329.45   16.88
  -1   0   3  290.96   14.40
   1  -1   4  105.18   11.37
  -1   0   4   96.82    9.74
  -1   0   4  103.84    9.92
   0   1   4   96.26   11.03
   1  -1   5 1785.75   51.57
   0   1   5 1745.43   50.04
  -1   0   5 1721.79   47.56
  -1   0   6  457.97   26.55
   1  -1   6  443.97   28.58
  -1   0   7  260.94   21.95
   0   1   7  237.39   22.24
   1  -1   7  229.26   22.55
  -1   0   8  391.14   29.92
   1  -1   8  422.52   31.36
   0   1   8  343.89   28.57
   0   1   9  216.60   25.34
   1  -1   9  173.64   22.26
  -1   0   9  146.74   19.61
  -1   0  10   70.15   15.13
   1  -1  10   68.80   14.98
   1  -1  11   79.18   17.59
   1  -1  12   75.68   18.66
  -1   1 -12   82.77   18.58
  -1   1 -11   82.47   17.42
   1   0 -10   54.32   13.75
  -1   1 -10   46.65   12.26
  -1   1  -9  165.92   21.19
   0  -1  -9  199.19   23.17
   1   0  -9  159.88   20.08
   1   0  -8  347.46   27.71
  -1   1  -8  410.04   30.83
   0  -1  -8  339.80   28.17
   1   0  -7  200.00   18.90
  -1   1  -7  174.34   18.78
   0  -1  -7  179.68   19.25
   0  -1  -6  538.09   30.38
   1   0  -6  500.16   27.40
  -1   1  -6  487.31   29.24
   0  -1  -5 1464.87   45.15
   1   0  -5 1431.97   42.93
  -1   1  -5 1573.39   47.87
   1   0  -4   94.38    9.62
   1   0  -4   96.07    9.49
   0  -1  -4   86.41   10.30
  -1   1  -4   77.42    9.82
  -1   1  -3  359.45   18.10
   1   0  -3  344.36   15.84
   1   0  -3  331.60   15.16
   0  -1  -3  396.23   18.86
  -1   1  -3  364.16   17.95
   0  -1  -3  385.98   18.16
   0  -1  -2  376.11   14.90
  -1   1  -2  384.00   15.35
  -1   1  -2  388.83   15.55
   1   0  -2  363.62   12.86
   1   0  -2  374.71   12.74
   0  -1  -2  354.42   14.92
  -1   1  -1 1353.28   23.13
  -1   1  -1 1312.53   23.05
  -1   1   0  969.63   14.16
  -1   1   0    0.49    0.54
   1   0   1  716.52   16.08
   1   0   1  722.49   16.19
   0  -1   1  651.98   14.38
   0  -1   1  670.79   14.72
   0  -1   2 3747.60   47.07
   0  -1   2 3686.00   47.45
  -1   1   2 3727.16   46.26
   1   0   2 3724.94   50.73
   1   0   2 3746.33   50.42
   1   0   3  804.45   27.11
   0  -1   3  801.80   25.94
   1   0   3  798.34   27.07
  -1   1   3  859.65   26.15
   0  -1   3  817.16   25.58
  -1   1   3  818.80   25.43
   1   0   4  764.19   30.09
  -1   1   4  743.76   28.20
   1   0   5 1574.98   49.28
   0  -1   5 1688.71   48.12
  -1   1   5 1725.57   48.70
   1   0   6  223.61   20.17
  -1   1   6  204.74   18.36
   0  -1   6  177.78   17.26
   0  -1   7  170.44   18.82
   1   0   7  154.96   17.91
  -1   1   7  152.37   17.58
  -1   1   8  199.34   21.27
   1   0   8  161.42   19.96
   0  -1   8  200.19   21.68
   1   0   9   89.20   16.32
   0  -1   9   72.31   14.52
   0  -1  10   26.37    9.49
   1   0  10   24.15    9.94
   1   0  11   53.05   14.77
   0  -1  11   77.03   16.68
   0  -1  12   30.02   12.27
   1   1 -12   18.84    9.81
  -2   1 -12   30.31   12.61
  -2   1 -11   54.10   14.96
   1   1 -11   58.09   14.82
  -2   1 -10  170.23   23.70
   1   1 -10  152.44   21.01
  -2   1  -9   45.95   12.73
   1   1  -9   47.07   12.19
   1   1  -8   13.94    6.33
  -2   1  -8    4.53    4.77
   1   1  -7  326.70   24.39
  -2   1  -7  309.64   25.42
   1   1  -6  193.46   17.24
  -2   1  -6  246.32   21.53
   1   1  -5  174.43   14.49
  -2   1  -5  236.50   19.28
   1   1  -4 1868.31   42.76
  -2   1  -4 1800.33   48.06
   1   1  -4 1856.65   42.74
   1   1  -3 1191.43   29.33
   1  -2  -3 1185.99   33.67
   1   1  -3 1230.19   29.38
  -2   1  -3 1214.66   34.67
  -2   1  -3 1277.00   35.89
  -2   1  -2 2755.07   45.67
   1   1  -2 2633.09   35.70
  -2   1  -2 2657.75   45.14
   1   1  -2 2631.17   36.48
   1   1  -1  489.25   10.79
  -2   1  -1  493.18   15.13
  -2   1  -1  508.43   15.47
   1   1  -1  500.11   11.28
  -2   1   0  499.24   11.62
  -2   1   0  490.10   11.36
   1  -2   1  309.93   12.34
   1   1   1  312.41   11.87
   1  -2   1  332.77   13.02
   1   1   2 2679.79   44.91
   1  -2   2 2637.71   44.12
  -2   1   2 2648.02   35.30
   1   1   2 2699.15   44.48
   1  -2   2 2532.69   43.53
   1  -2   3  187.71   12.99
   1   1   3  221.99   14.63
   1   1   3  221.53   14.60
  -2   1   3  195.39   11.57
   1  -2   3  181.66   13.12
   1  -2   4 1981.91   49.63
  -2   1   4 2076.07   45.34
  -2   1   4 1957.06   44.10
   1   1   4 2133.76   51.88
   1   1   5 1257.10   44.07
  -2   1   5 1272.82   39.67
   1  -2   5 1253.02   43.45
   1   1   6   27.57    7.41
   1  -2   6   21.76    7.23
  -2   1   6   28.59    8.20
   1  -2   7  431.67   30.21
   1   1   7  463.41   32.07
  -2   1   7  516.50   31.14
   1   1   8  497.59   35.32
   1  -2   8  462.41   33.95
   1  -2   9   28.18    9.15
   1   1   9   44.12   12.89
   1  -2  10    4.96    7.07
   1  -2  11  186.03   26.51
   1  -2  12    7.70    8.80
   1   2 -12   21.62   10.33
  -3   1 -11   44.69   13.13
   1   2 -11   46.70   12.88
  -3   1 -10  213.74   27.41
   1   2 -10  202.42   24.33
   1   2  -9   76.89   14.51
  -3   1  -9   61.52   14.01
  -3   1  -8   12.76    6.38
   1   2  -8   10.67    6.26
   1   2  -7  512.07   30.76
  -3   1  -7  553.25   34.66
   1   2  -6  392.27   24.83
  -3   1  -6  307.56   24.10
   1   2  -5 1144.54   38.15
  -3   1  -5 1193.21   44.37
   1   2  -4  425.25   20.46
   1   2  -4  439.32   21.05
   1   2  -3  148.09   10.39
   1   2  -3  134.85   10.23
  -3   1  -3  153.71   12.88
   1   2  -2 2643.22   38.32
  -3   1  -2 2601.78   47.30
   1   2  -2 2578.85   39.77
  -3   1  -2 2565.51   46.71
   1   2  -1 7560.12   65.54
  -3   1  -1 7723.49   72.89
  -3   1  -1 7631.44   72.75
  -3   1   0 1921.95   26.88
  -3   1   0 1928.16   26.30
   2  -3   0 1966.58   35.42
   2  -3   1 1072.60   27.77
   2  -3   1 1074.19   27.81
  -3   1   1 1093.95   15.82
   2  -3   2 1342.84   34.19
   1   2   2 1387.40   34.40
  -3   1   2 1333.23   22.30
   2  -3   2 1367.98   35.28
  -3   1   3  130.37    8.66
   2  -3   3  103.02   10.93
  -3   1   4  466.37   20.21
   2  -3   4  547.85   27.54
   2  -3   5   32.49    7.45
   2  -3   6   57.56   11.29
   2  -3   7   27.63    9.29
   2  -3   8  486.84   35.73
   2  -3   9    7.05    6.60
   2  -3  10   22.76    8.75
   2  -3  11  113.08   20.78
   2  -3  12   31.39   12.78
   0   2 -12   13.70    8.64
  -2   0 -11    3.70    6.76
   0   2 -11   15.64    9.12
  -2   0 -10  133.73   21.22
   0   2 -10   98.51   17.70
  -2   0  -9   33.51   10.81
   0   2  -9   47.27   11.67
   0   2  -8   14.84    5.79
  -2   0  -8   21.72    8.87
   0   2  -7  507.88   31.93
  -2   0  -7  581.55   35.32
  -2   0  -6  541.52   31.85
   0   2  -6  669.86   33.19
  -2   0  -5  722.98   33.82
   0   2  -5  663.89   30.44
  -2   0  -4 2272.74   54.68
   0   2  -4 2233.68   50.71
  -2   0  -3 1116.65   34.42
   0   2  -3 1163.49   31.04
   0   2  -3 1140.08   31.29
  -2   0  -3 1115.76   33.42
   2  -2  -3 1059.01   30.05
   0   2  -2  867.51   22.56
   0   2  -2  863.49   23.47
  -2   0  -2  796.17   24.46
  -2   0  -2  779.71   23.53
   0   2  -1 2467.45   35.68
  -2   0  -1 2509.46   34.60
  -2   0  -1 2532.34   36.05
   0   2  -1 2458.44   34.58
   2  -2   0 2187.33   31.89
   2  -2   0 2216.50   32.24
   2  -2   1 1906.78   33.70
   2  -2   1 1942.95   33.63
  -2   0   2 1555.29   24.01
   2  -2   2 1617.25   35.74
   2  -2   2 1570.06   35.40
  -2   0   2 1601.33   23.96
   2  -2   3 1614.57   41.75
  -2   0   3 1640.60   32.31
   2  -2   3 1612.76   41.02
   0   2   3 1550.56   39.75
  -2   0   3 1615.44   32.01
  -2   0   4  360.34   17.94
  -2   0   4  372.98   18.19
  -2   0   5  365.42   20.59
   2  -2   5  371.26   24.60
   2  -2   6  461.28   30.24
  -2   0   6  500.58   27.17
   2  -2   7  239.79   22.90
  -2   0   7  304.11   23.25
   2  -2   8   65.89   12.27
  -2   0   8   55.64   12.06
   2  -2   9   95.35   17.31
  -2   0   9   95.02   15.60
   2  -2  10  126.55   20.94
  -2   0  10  132.24   19.54
   2  -2  11   87.41   18.66
   2  -2  12    6.26    8.60
  -1   2 -12   18.45   10.23
  -1   2 -11  187.52   26.06
  -1   2 -10   12.76    7.76
  -1   2  -9   20.92    8.54
  -1  -1  -9   31.01   10.56
  -1  -1  -8  444.96   32.42
  -1   2  -8  466.41   32.99
   2  -1  -7  488.70   29.44
  -1   2  -7  478.20   31.31
  -1  -1  -7  537.84   33.33
  -1   2  -6   27.64    8.97
   2  -1  -6   18.95    6.13
  -1  -1  -6   23.52    6.96
   2  -1  -5 1131.57   36.72
  -1   2  -5 1151.45   41.06
  -1  -1  -5 1193.01   41.83
  -1  -1  -4 2109.29   50.79
  -1   2  -4 2009.85   49.50
   2  -1  -4 2011.30   43.59
   2  -1  -3  178.82   11.26
  -1  -1  -3  171.99   13.12
  -1   2  -3  162.12   12.49
  -1   2  -3  169.80   12.28
  -1  -1  -3  184.75   13.16
  -1   2  -2 2431.46   42.87
  -1  -1  -2 2346.15   40.79
  -1  -1  -2 2316.53   42.27
   2  -1  -2 2341.00   33.62
  -1   2  -1  306.44   12.13
  -1  -1  -1  268.02   11.18
  -1   2  -1  295.79   12.35
   2  -1   0  459.54   10.95
   2  -1   0  481.00   11.31
   2  -1   1  868.86   20.37
   2  -1   1  888.81   20.79
  -1  -1   1  862.23   14.57
  -1  -1   1  859.18   14.73
  -1  -1   2 2535.75   35.78
   2  -1   2 2695.93   45.21
   2  -1   2 2658.87   45.08
  -1  -1   2 2536.89   35.38
  -1  -1   3 1201.04   29.80
   2  -1   3 1276.67   35.90
  -1   2   3 1250.91   33.77
   2  -1   3 1260.16   35.53
  -1  -1   3 1194.07   29.11
   2  -1   4 1696.83   47.40
  -1  -1   4 1748.44   41.65
  -1  -1   5  166.61   14.48
   2  -1   5  216.65   18.67
   2  -1   6  250.06   21.85
  -1  -1   6  210.96   18.27
   2  -1   7  380.28   29.29
  -1  -1   7  411.50   28.06
  -1  -1   8   18.43    6.65
   2  -1   8    7.36    4.82
   2  -1   9   35.37   11.12
  -1  -1   9   33.29   10.44
  -1  -1  10  161.51   22.67
   2  -1  10  221.86   27.49
  -1  -1  11   51.12   14.30
   2  -1  11   44.80   13.86
   2  -1  12   21.79   10.65
  -2   2 -12   12.67    9.02
  -2   2 -11   97.22   19.58
   2   0 -10  162.55   21.06
  -2   2 -10  113.54   19.72
  -2   2  -9   87.37   16.31
   2   0  -9  108.39   16.51
   2   0  -8   31.09    9.13
  -2   2  -8   34.83    8.64
   2   0  -7  312.31   22.99
  -2   2  -7  262.58   23.44
  -2   2  -6  486.01   30.62
   2   0  -6  498.51   26.70
   2   0  -5  246.00   16.74
  -2   2  -5  263.09   20.24
   2   0  -4  434.29   19.44
   2   0  -4  455.41   20.21
   2   0  -3 1667.58   32.79
  -2   2  -3 1701.89   42.86
  -2   2  -3 1754.79   42.56
   2   0  -3 1679.37   32.40
   2   0  -2 1497.33   23.51
   2   0  -2 1501.27   23.10
  -2   2  -2 1559.29   34.73
  -2   2  -2 1516.72   34.76
  -2   2  -1 2227.43   35.83
  -2   2  -1 2212.22   36.84
  -2   2   0 1901.66   28.90
  -2   2   0 1939.61   30.18
   2   0   1 3081.00   39.28
   2   0   1 3026.95   38.57
   0  -2   1 2815.80   37.82
   0  -2   1 2880.16   38.03
   2   0   2  733.20   23.13
   0  -2   2  771.12   22.17
   0  -2   2  752.93   21.56
   2   0   2  739.71   23.15
   2   0   3 1209.74   35.24
  -2   2   3 1227.30   31.77
   0  -2   3 1233.98   32.33
   0  -2   3 1223.29   32.77
   2   0   3 1205.21   35.33
   0  -2   4 2188.44   50.53
   2   0   4 2364.56   56.54
   2   0   5  593.29   31.43
   0  -2   5  619.32   29.65
   0  -2   6  683.46   34.37
   2   0   6  501.70   30.69
   2   0   7  602.59   36.46
   0  -2   7  587.00   34.42
   2   0   8   12.10    6.58
   0  -2   8    6.06    4.52
   2   0   9   31.83   10.80
   0  -2   9   40.54   10.51
   0  -2  10  111.58   18.64
   2   0  10  133.98   20.79
   2   0  11   16.32    9.19
   0  -2  11   20.61   10.06
   0  -2  12   12.26    8.24
  -3   2 -11   26.75   11.38
   2   1 -11   71.93   15.51
   2   1 -10  103.21   17.14
  -3   2 -10   87.78   17.55
  -3   2  -9   59.62   13.73
   2   1  -9   50.99   11.15
   2   1  -8  127.40   16.04
  -3   2  -8  114.68   17.02
   2   1  -7  133.42   15.18
  -3   2  -7  129.67   16.50
  -3   2  -6  476.53   30.68
   2   1  -6  380.44   23.45
  -3   2  -5  220.20   19.27
   2   1  -5  189.92   14.72
   2   1  -4 1671.69   38.16
  -3   2  -4 1699.18   48.99
   2   1  -4 1624.51   38.16
  -3   2  -3 1405.99   39.91
   2   1  -3 1368.71   28.77
   2   1  -3 1310.52   28.72
  -3   2  -2 1067.81   30.21
   2   1  -2 1088.31   19.46
  -3   2  -2 1010.20   30.01
   2   1  -2 1089.49   20.35
  -3   2  -1 9999.00   88.34
  -3   2  -1 9901.54   90.47
   2   1  -1 9774.77   61.59
  -3   2   0 1245.45   25.15
  -3   2   0 1283.06   24.79
   1  -3   1  230.79   12.31
   2   1   1  226.32   11.03
   1  -3   1  215.28   11.79
   1  -3   2 3520.23   55.64
   2   1   2 3580.60   55.81
   1  -3   2 3565.60   55.22
   2   1   2 3659.25   55.24
   1  -3   3  273.27   16.59
  -3   2   3  274.26   14.00
   1  -3   3  287.01   16.86
   2   1   3  289.51   17.46
   2   1   4  845.96   33.87
   1  -3   4  786.27   32.26
  -3   2   4  760.24   27.49
   1  -3   5  681.86   33.24
   2   1   5  792.80   35.98
   2   1   6  468.37   29.87
   1  -3   6  416.41   28.07
   1  -3   7   58.63   11.92
   2   1   7   43.65   10.79
   1  -3   8   82.31   14.53
   2   1   8  109.94   18.13
   2   1   9  162.91   22.64
   1  -3   9  176.70   22.56
   1  -3  10   41.60   12.06
   1  -3  11   22.46    9.81
   1  -3  12   29.34   12.58
  -4   2 -11   56.05   15.05
   2   2 -11   75.95   15.75
  -4   2 -10   91.56   18.60
   2   2 -10   87.52   15.79
   2   2  -9   11.71    5.80
  -4   2  -9    4.26    6.23
  -4   2  -8  182.82   21.98
   2   2  -8  177.60   19.05
   2   2  -7  443.76   27.79
  -4   2  -7  472.10   33.35
  -4   2  -6   18.53    7.89
   2   2  -6   14.36    4.75
  -4   2  -5  347.21   25.05
   2   2  -5  378.30   20.92
   2   2  -4  207.33   13.28
   2   2  -4  206.87   13.65
  -4   2  -4  183.26   16.50
   2   2  -3  450.84   16.65
   2   2  -3  412.21   17.09
  -4   2  -3  435.69   23.26
  -4   2  -2 1584.22   39.75
  -4   2  -2 1606.37   39.12
   2   2  -2 1552.44   27.32
   2   2  -2 1529.29   28.37
  -4   2  -1 1182.07   29.00
   2   2  -1 1160.99   22.22
  -4   2  -1 1142.40   29.03
   2  -4   0  341.74   16.94
  -4   2   0  362.77   13.41
  -4   2   0  354.90   14.15
   2  -4   1 1948.11   41.91
  -4   2   1 2033.31   31.57
   2  -4   1 2002.79   42.87
   2  -4   2  137.90   11.94
   2  -4   2  128.06   11.18
   2   2   2  155.85   12.09
  -4   2   3  333.20   14.62
   2  -4   3  370.95   21.23
   2  -4   4 1435.95   45.96
  -4   2   4 1416.93   35.83
   2  -4   5   26.76    7.65
   2  -4   6  297.85   24.42
   2  -4   7  600.64   38.16
   2  -4   8  190.94   23.15
   2  -4   9   82.55   15.59
   2  -4  10  150.58   22.83
   2  -4  11   33.51   12.71
   2  -4  12   30.91   13.00
  -5   2 -11   71.73   17.20
   2   3 -10   11.25    6.66
  -5   2 -10   18.44    9.72
   2   3  -9   24.81    8.33
  -5   2  -9   16.88    6.93
   2   3  -8  192.04   20.10
  -5   2  -8  203.25   24.39
  -5   2  -7   53.49   10.94
   2   3  -7   49.99    9.82
  -5   2  -6   71.89   12.96
   2   3  -6   57.74    9.60
   2   3  -5  562.49   26.84
  -5   2  -5  651.19   35.35
   2   3  -4   89.06    9.78
  -5   2  -4   94.84   12.65
   2   3  -4   92.17    9.17
   2   3  -3  247.36   14.34
   2   3  -3  251.49   13.81
  -5   2  -3  236.32   17.61
  -5   2  -2 1687.25   42.10
   2   3  -2 1675.38   34.33
  -5   2  -2 1696.52   42.75
  -5   2  -1 1407.87   34.24
  -5   2  -1 1443.03   33.74
   2   3  -1 1353.40   28.92
   3  -5   0 1155.66   35.09
  -5   2   0 1186.76   25.73
  -5   2   0 1153.36   27.04
   3  -5   1  872.74   31.88
  -5   2   1  837.26   20.06
  -5   2   2  196.38    9.49
   3  -5   2  165.62   14.39
  -5   2   3   57.64    5.66
   3  -5   3   34.95    7.70
  -5   2   4  714.54   23.88
   3  -5   4  667.32   33.70
   3  -5   5  250.71   21.99
   3  -5   6  187.10   21.08
   3  -5   7  255.71   26.49
   3  -5   8  107.17   18.72
   3  -5   9  124.25   20.84
   3  -5  10   95.54   18.58
   3  -5  11   12.55    8.23
   1   3 -12    9.13    7.48
  -4   1 -11   47.02   14.56
   1   3 -11   15.70    8.30
  -4   1 -10   21.90   10.32
   1   3 -10   16.06    7.81
  -4   1  -9  105.50   18.32
   1   3  -9  111.97   17.13
   1   3  -8  162.36   19.33
  -4   1  -8  171.92   22.10
   1   3  -7   16.29    6.96
  -4   1  -7   -1.91    5.89
  -4   1  -6  587.68   34.87
   1   3  -6  652.90   32.31
  -4   1  -5 1827.14   56.80
   1   3  -5 1749.99   49.14
   1   3  -4  448.21   22.20
  -4   1  -4  470.48   26.16
   1   3  -3  106.52    9.24
  -4   1  -3   96.35   10.89
   1   3  -3  112.80   10.04
  -4   1  -2 1879.72   42.18
  -4   1  -2 1820.98   40.97
   1   3  -2 1851.77   37.25
   1   3  -2 1872.13   35.81
  -4   1  -1 2859.94   44.02
   1   3  -1 2761.46   43.22
  -4   1  -1 2822.58   44.22
  -4   1   0  132.99    7.38
  -4   1   0  131.58    7.04
   3  -4   1 1231.67   33.96
  -4   1   1 1205.46   17.09
   3  -4   1 1240.91   34.64
   3  -4   2  249.03   16.84
  -4   1   2  272.12    8.38
  -4   1   3 1254.92   25.24
   3  -4   3 1190.88   40.02
   3  -4   4 1194.99   43.03
  -4   1   4 1069.16   28.50
   3  -4   5  132.20   16.19
   3  -4   6  508.46   33.23
   3  -4   7  822.25   45.21
   3  -4   8   78.41   15.26
   3  -4   9    2.64    4.56
   3  -4  10   33.00   11.79
   3  -4  11   28.00   11.40
   0   3 -12   42.09   13.74
   0   3 -11   12.07    7.47
  -3   0 -11    4.98    6.86
   0   3 -10   22.99    9.18
  -3   0 -10   30.75   11.62
   0   3  -9  123.29   18.14
  -3   0  -9  155.54   22.10
  -3   0  -8   18.14    7.73
   0   3  -8    7.40    4.96
   0   3  -7  151.19   17.32
  -3   0  -7  193.18   21.09
  -3   0  -6  722.28   37.18
   0   3  -6  685.55   33.97
  -3   0  -5   49.65    8.95
   0   3  -5   38.20    7.85
  -3   0  -4  165.04   15.08
   0   3  -4  172.88   14.24
   0   3  -3  134.34   10.81
  -3   0  -3  108.25   10.73
   0   3  -3  138.29   11.51
   0   3  -2  154.96   10.98
  -3   0  -2  156.51   11.05
   0   3  -2  162.45   10.75
  -3   0  -2  171.88   11.98
  -3   0  -1  350.82   14.13
  -3   0  -1  346.08   13.46
   0   3  -1  323.52   14.71
  -3   0   0 4598.38   41.29
   3  -3   0 4575.76   57.82
  -3   0   0 4591.99   39.58
   3  -3   0 4541.70   58.72
   3  -3   1  511.57   19.79
   3  -3   1  532.25   20.00
  -3   0   2   23.30    2.42
   3  -3   2   37.61    6.38
   3  -3   2   38.00    6.11
  -3   0   3 3650.95   45.66
  -3   0   3 3552.01   45.35
   3  -3   3 3483.83   66.71
  -3   0   4  265.69   14.46
  -3   0   4  248.25   14.02
   3  -3   4  297.76   21.19
  -3   0   5   76.51    9.18
   3  -3   5   83.30   12.40
   3  -3   6 1269.30   51.71
  -3   0   6 1353.09   43.68
   3  -3   7  109.33   17.20
  -3   0   7   89.75   12.50
  -3   0   8   51.21   10.72
   3  -3   8   65.09   14.27
   3  -3   9  195.60   24.72
   3  -3  10   10.62    7.70
   3  -3  11   26.67   10.83
  -1   3 -12   19.39   10.25
  -1   3 -11   47.11   13.52
  -2  -1 -10   45.13   13.22
  -1   3 -10   31.07   10.51
  -2  -1  -9  159.37   22.60
  -1   3  -9  163.69   21.06
  -2  -1  -8   52.73   12.72
  -1   3  -8   39.80   10.19
  -1   3  -7   47.24   10.90
  -2  -1  -7   23.33    8.62
  -1   3  -6  412.20   27.28
  -2  -1  -6  407.36   27.41
  -2  -1  -5  852.49   36.37
  -1   3  -5  807.60   35.94
  -2  -1  -4  825.05   32.88
   3  -2  -4  759.10   27.66
  -1   3  -4  803.80   32.53
  -2  -1  -3  230.54   15.24
  -1   3  -3  228.71   14.64
   3  -2  -3  199.76   12.31
  -1   3  -3  234.08   15.55
  -1   3  -2 3592.78   56.62
  -1   3  -2 3550.52   53.99
  -2  -1  -2 3552.15   53.30
  -2  -1  -1  174.27    9.77
  -1   3  -1  179.45   10.61
  -1   3  -1  179.96   11.09
   3  -2   0 1032.64   22.26
   3  -2   0 1079.66   22.50
   3  -2   1 9772.58   89.25
   3  -2   1 9980.96   89.71
  -2  -1   1 9782.94   60.64
   3  -2   2  910.15   28.41
   3  -2   2  994.18   29.16
  -2  -1   2  983.93   19.35
  -2  -1   2  961.33   19.07
  -2  -1   3 1511.02   30.92
  -2  -1   3 1502.25   31.49
   3  -2   4 1794.85   51.18
  -2  -1   4 1680.29   38.90
  -2  -1   4 1767.18   40.56
   3  -2   5  225.98   20.07
  -2  -1   5  216.59   16.12
  -2  -1   6  348.91   22.90
   3  -2   6  406.88   28.94
   3  -2   7  116.02   15.82
  -2  -1   7  141.36   16.13
  -2  -1   8  133.19   16.46
   3  -2   8  116.13   17.90
   3  -2   9   66.56   14.60
  -2  -1   9   53.64   11.97
  -2  -1  10  100.46   17.70
   3  -2  10   61.02   15.02
   3  -2  11   53.14   15.43
  -2  -1  11   64.25   14.74
  -2   3 -12   57.78   16.37
  -2   3 -11   75.36   16.69
  -2   3 -10   33.07   12.07
  -2   3  -9    6.12    5.45
  -2   3  -8  354.46   29.93
  -2   3  -7   11.60    8.06
  -2   3  -6   56.21   10.72
  -2   3  -5   12.34    5.75
  -2   3  -4  707.71   31.04
   3  -1  -4  605.52   23.23
   3  -1  -3  132.03    8.75
  -2   3  -3  105.49   10.98
  -2   3  -2 1651.96   39.31
  -1  -2  -2 1438.18   35.85
   3  -1  -2 1522.76   24.31
  -2   3  -2 1663.27   37.41
   3  -1  -1 1072.37   15.48
  -2   3  -1 1094.79   27.72
  -2   3  -1 1055.32   28.06
   3  -1   0 1677.64   24.60
   3  -1   0 1674.70   24.04
   3  -1   1 7710.64   73.46
  -1  -2   1 7651.92   65.94
   3  -1   1 7871.84   73.92
   3  -1   2 2324.38   44.45
  -1  -2   2 2322.84   37.17
  -1  -2   2 2326.44   36.84
   3  -1   2 2281.62   44.39
  -1  -2   3  120.31    9.47
  -1  -2   3  104.76    9.05
   3  -1   3  127.75   11.81
  -1  -2   4  483.98   22.02
  -1  -2   4  485.56   22.36
  -1  -2   5 1196.96   39.77
   3  -1   5 1213.17   45.21
  -1  -2   6  488.52   28.15
   3  -1   6  385.15   27.64
  -1  -2   7  569.91   32.73
   3  -1   7  593.06   36.55
  -1  -2   8    5.36    4.73
   3  -1   8   10.00    5.95
   3  -1   9   93.68   17.57
  -1  -2   9   90.26   15.41
   3  -1  10  263.80   30.46
  -1  -2  10  210.86   24.94
   3  -1  11   58.35   16.91
  -1  -2  11   61.94   14.86
  -1  -2  12   17.84    9.94
  -3   3 -11   18.70    9.07
  -3   3 -10   16.46    8.13
   3   0  -9  288.63   25.61
  -3   3  -9  266.95   28.19
   3   0  -8   48.35   10.42
  -3   3  -8   50.37   12.15
   3   0  -7  101.57   13.04
  -3   3  -7  123.10   18.11
  -3   3  -6 1296.45   50.86
   3   0  -6 1210.86   40.33
   3   0  -5   61.98    8.17
  -3   3  -5   83.33   12.62
   3   0  -4  260.07   14.36
   3   0  -4  269.05   14.14
   3   0  -3 3250.84   42.96
   3   0  -3 3205.49   41.98
  -3   3  -3 3231.40   63.53
   3   0  -2   47.84    3.35
  -3   3  -2   76.43    8.86
  -3   3  -2   72.66    8.14
  -3   3  -1  501.28   19.05
  -3   3  -1  491.22   19.91
  -3   3   0 3857.76   51.13
  -3   3   0 3841.57   53.38
   3   0   0 3844.44   37.15
   3   0   0 3895.91   36.04
   0  -3   1  406.59   16.36
   3   0   1  444.82   15.53
   3   0   1  432.49   15.66
   3   0   2  191.99   12.71
   3   0   2  190.32   12.58
   0  -3   2  190.12   11.78
   0  -3   2  185.47   11.75
   0  -3   3   35.19    5.59
   0  -3   3   31.24    5.32
   3   0   4  242.72   18.48
   0  -3   4  213.28   15.85
   0  -3   5   14.44    5.79
   3   0   5   24.68    7.22
   3   0   6  836.97   40.81
   0  -3   6  850.74   38.80
   3   0   7  159.92   19.39
   0  -3   7  145.88   18.12
   3   0   8   11.18    6.77
   0  -3   8    4.72    4.39
   0  -3   9  124.25   18.37
   3   0   9  155.70   22.57
   3   0  10   24.85   11.62
   0  -3  10    6.59    7.39
   0  -3  11  -10.75    6.85
   3   0  11    4.62    6.35
   0  -3  12   44.16   14.45
  -4   3 -11   11.89    7.76
   3   1 -10  102.36   16.20
  -4   3 -10   72.76   16.38
  -4   3  -9  107.54   18.80
   3   1  -9  122.39   16.62
   3   1  -8   52.10   10.39
  -4   3  -8   41.49   11.66
  -4   3  -7   96.27   16.31
   3   1  -7  126.32   14.57
  -4   3  -6  721.65   39.18
   3   1  -6  679.52   30.07
   3   1  -5  225.87   15.18
   3   1  -5  223.00   15.00
  -4   3  -5  241.44   21.53
  -4   3  -4   18.60    6.37
   3   1  -4   21.08    4.09
   3   1  -4   22.00    4.21
  -4   3  -3 1239.23   40.74
   3   1  -3 1217.12   24.45
   3   1  -3 1190.73   24.64
  -4   3  -2  102.08   10.36
  -4   3  -2   99.17    9.79
   3   1  -2  124.60    5.69
   3   1  -2  115.29    5.13
  -4   3  -1 1236.02   31.41
  -4   3  -1 1184.17   32.54
  -4   3   0 1870.34   35.21
   3   1   0 1836.06   27.35
  -4   3   0 1815.66   37.01
   1  -4   1  979.65   29.38
  -4   3   1  964.88   25.45
   1  -4   1  987.33   29.59
   3   1   1 1048.34   25.88
   1  -4   2  411.60   19.95
   3   1   2  412.52   19.48
   1  -4   2  425.58   19.94
   3   1   2  406.71   18.77
   3   1   3 1763.16   45.44
   1  -4   3 1759.46   45.75
   3   1   4 1046.57   38.68
   1  -4   4  987.01   37.13
   3   1   5   79.52   11.58
   1  -4   5   93.57   12.89
   3   1   6  246.28   22.57
   1  -4   6  204.05   20.13
   1  -4   7  521.37   34.80
   3   1   7  512.52   35.53
   3   1   8   32.89   11.46
   1  -4   8   39.40   10.45
   1  -4   9   66.10   14.36
   3   1   9   95.48   18.45
   1  -4  10   78.83   16.39
   1  -4  11    7.20    6.46
   1  -4  12   20.70   11.49
  -5   3 -11   57.42   16.21
   3   2 -10   77.34   14.59
  -5   3 -10   74.04   16.16
  -5   3  -9   36.68   11.75
   3   2  -9   66.43   12.29
  -5   3  -8  417.74   35.01
   3   2  -8  473.70   30.25
  -5   3  -7  310.39   28.47
   3   2  -7  303.32   22.30
   3   2  -6  199.60   16.07
  -5   3  -6  206.94   21.60
  -5   3  -5  671.09   36.34
   3   2  -5  686.75   27.24
  -5   3  -4  400.63   25.87
   3   2  -4  382.71   16.80
   3   2  -4  366.97   17.55
  -5   3  -3  800.91   33.59
   3   2  -3  736.17   20.07
   3   2  -2   85.02    6.12
  -5   3  -2   87.37   10.17
   3   2  -1  585.85   15.19
  -5   3  -1  598.34   23.72
  -5   3  -1  599.72   22.67
  -5   3   0  450.96   18.92
  -5   3   0  462.80   18.48
   2  -5   0  445.71   21.50
   3   2   1  790.85   24.88
   2  -5   1  833.36   30.75
  -5   3   1  840.54   24.16
   3   2   2  110.67   10.73
   2  -5   2  108.01   11.40
   2  -5   3  595.56   28.93
  -5   3   4  189.56   13.55
   2  -5   4  184.98   17.56
   2  -5   5  392.12   27.21
   2  -5   6   87.09   13.45
   2  -5   7  107.30   16.67
   2  -5   8  151.53   21.36
   2  -5   9    0.36    4.87
   2  -5  10   57.64   14.47
   2  -5  11   12.42    8.09
  -6   3 -11   48.57   15.32
  -6   3 -10   10.66    8.94
   3   3  -9   17.64    7.04
  -6   3  -9   11.50    5.88
  -6   3  -8  172.38   23.03
   3   3  -8  175.96   18.67
   3   3  -7  105.76   13.45
  -6   3  -7  130.10   19.13
  -6   3  -6  504.20   34.64
   3   3  -6  505.14   26.69
  -6   3  -5  735.41   38.78
   3   3  -5  663.87   27.85
   3   3  -4  306.00   16.92
   3   3  -4  330.85   16.69
  -6   3  -3 1512.52   47.48
   3   3  -3 1432.95   33.15
  -6   3  -2  971.62   34.85
   3   3  -2  964.51   24.90
   3   3  -1   77.07    7.12
  -6   3  -1   64.05    8.20
  -6   3  -1   67.16    7.94
  -6   3   0 1479.32   35.47
   3  -6   0 1478.03   43.79
  -6   3   0 1456.44   34.07
  -6   3   1  721.11   22.90
   3  -6   1  801.21   33.57
   3  -6   2   46.61    8.49
  -6   3   2   50.66    6.12
   3  -6   3 1668.81   53.74
   3  -6   4    4.20    3.98
  -6   3   4    4.17    2.16
   3  -6   5  308.41   25.68
   3  -6   6  118.72   16.55
   3  -6   7  107.30   17.39
   3  -6   8   57.02   13.88
   3  -6   9   72.19   16.49
   3  -6  10   17.60    8.14
   3  -6  11   13.65    9.21
  -7   3 -10   34.74   12.07
  -7   3  -9  104.26   19.57
   3   4  -8    9.29    5.25
  -7   3  -8    1.11    6.88
   3   4  -7   82.46   12.39
  -7   3  -7   38.96    9.47
  -7   3  -6  246.80   24.68
   3   4  -6  220.26   18.30
  -7   3  -5  196.12   20.89
   3   4  -5  160.63   14.54
  -7   3  -4   40.08   10.28
   3   4  -4   44.22    6.60
   3   4  -4   39.66    6.63
  -7   3  -3  530.24   28.85
   3   4  -3  506.36   21.91
  -7   3  -2  853.25   33.64
   3   4  -2  789.11   26.15
   4  -7  -1  220.73   18.61
  -7   3  -1  207.94   15.49
   3   4  -1  223.80   13.84
  -7   3   0 1397.20   35.54
   4  -7   0 1517.80   49.54
  -7   3   0 1479.90   34.71
   4  -7   1  516.94   29.20
  -7   3   1  483.14   18.99
  -7   3   2  493.67   18.14
   4  -7   2  462.73   28.04
   4  -7   3 1000.92   44.13
  -7   3   3 1115.08   27.71
  -7   3   4  288.67   15.00
   4  -7   4  336.65   26.92
  -7   3   5   77.90    8.73
   4  -7   5   87.16   15.20
   4  -7   6  519.13   36.31
   4  -7   7   20.99    8.51
   4  -7   8    5.49    6.11
   4  -7   9  141.43   22.86
   4  -7  10    3.25    5.54
   4  -7  11    8.52   10.14
   2   4 -10    5.12    4.90
  -6   2 -10   30.91   11.62
   2   4  -9  126.88   18.09
  -6   2  -9  104.09   18.77
   2   4  -8    6.36    4.26
  -6   2  -8    6.20    5.73
   2   4  -7  107.92   14.96
  -6   2  -7   86.46   15.20
   2   4  -6  126.62   14.66
  -6   2  -6  122.41   16.23
   2   4  -5   17.50    5.64
  -6   2  -5   10.45    5.74
  -6   2  -4   61.10   10.28
   2   4  -4   64.18    8.70
   2   4  -3  685.08   24.57
   2   4  -3  708.42   27.03
   2   4  -2 1054.34   30.76
  -6   2  -2 1015.11   34.24
  -6   2  -1  778.92   26.25
  -6   2  -1  787.90   26.55
   2   4  -1  819.52   26.03
  -6   2   0 1269.16   29.48
  -6   2   0 1342.21   28.84
   4  -6   1  124.92   13.38
  -6   2   1   86.12    6.69
  -6   2   2  572.84   15.52
   4  -6   2  543.83   29.06
   4  -6   3  239.19   20.37
  -6   2   3  232.28   10.35
  -6   2   4  377.41   16.06
   4  -6   4  373.71   27.18
   4  -6   5  277.68   24.91
  -6   2   5  292.00   16.68
   4  -6   6   43.78   10.37
   4  -6   7  252.05   26.15
   4  -6   8   80.81   16.57
   4  -6   9   44.84   13.16
   4  -6  10   44.71   13.42
   4  -6  11   10.34    5.62
   1   4 -11   22.42    9.14
  -5   1 -11   31.38   11.92
  -5   1 -10  137.04   22.17
   1   4 -10  114.71   18.47
  -5   1  -9   44.48   12.50
   1   4  -9   40.76   10.52
  -5   1  -8   40.90   11.37
   1   4  -8   43.34   10.25
  -5   1  -7  415.68   31.99
   1   4  -7  392.09   28.40
   1   4  -6  178.47   17.69
  -5   1  -6  206.70   21.88
  -5   1  -5  117.04   14.14
   1   4  -5  121.13   13.39
   1   4  -4  855.22   32.72
  -5   1  -4  930.57   37.73
   1   4  -3  663.31   26.45
  -5   1  -3  664.41   28.98
   1   4  -3  652.14   25.27
  -5   1  -2  129.96   11.60
  -5   1  -2  146.14   11.91
   1   4  -2  165.13   12.37
  -5   1  -1 1337.04   31.55
   1   4  -1 1296.83   33.34
  -5   1  -1 1402.45   32.62
  -5   1   0  812.62   19.75
  -5   1   0  830.49   19.91
  -5   1   1  316.54    8.37
   4  -5   1  353.36   20.88
   4  -5   2  624.20   29.24
  -5   1   3  176.27    8.03
   4  -5   3  182.03   17.34
  -5   1   4  731.32   21.90
   4  -5   4  788.51   37.23
  -5   1   5  456.78   20.48
   4  -5   5  481.71   31.81
   4  -5   6  100.70   15.87
   4  -5   7  107.02   17.85
   4  -5   8  216.26   26.37
   4  -5   9    4.66    6.01
   4  -5  10   92.71   18.58
   4  -5  11   35.13   12.38
   0   4 -12   30.02   11.71
   0   4 -11   12.48    6.46
  -4   0 -11   25.71   11.07
  -4   0 -10   81.07   17.88
   0   4 -10   69.32   15.12
   0   4  -9  231.86   25.40
  -4   0  -9  270.49   28.88
  -4   0  -8   84.80   15.40
   0   4  -8   81.04   14.53
  -4   0  -7  301.40   26.52
   0   4  -7  312.81   25.81
   0   4  -6  397.82   27.00
  -4   0  -6  449.76   30.11
  -4   0  -5  378.01   26.11
   0   4  -5  328.51   22.79
  -4   0  -4  187.10   16.29
   0   4  -4  169.16   14.81
  -4   0  -3  725.56   28.95
   0   4  -3  716.61   28.20
   0   4  -2  211.61   13.37
  -4   0  -2  236.74   14.46
   0   4  -2  215.07   14.32
  -4   0  -2  233.66   14.86
   0   4  -1 1099.21   30.70
  -4   0  -1 1149.98   26.98
   4  -4  -1 1079.97   30.68
  -4   0   0 1869.55   27.86
   4  -4   0 1967.77   42.95
  -4   0   0 1913.78   26.59
   4  -4   1  531.82   22.74
   4  -4   1  486.66   22.46
   4  -4   2  260.05   17.66
   4  -4   3  622.57   29.88
  -4   0   3  576.61   15.04
   4  -4   4  229.68   20.13
  -4   0   4  251.88   12.91
  -4   0   5   26.03    5.07
  -4   0   5   37.44    6.27
   4  -4   5   40.60    9.64
  -4   0   6  492.69   25.07
   4  -4   6  499.95   33.49
   4  -4   7   19.36    8.69
   4  -4   8   36.67   11.72
   4  -4   9  215.94   26.74
   4  -4  10   10.16    8.26
   4  -4  11   69.97   17.82
  -1   4 -12   17.55    9.85
  -1   4 -11    6.50    5.81
  -1   4 -10   55.94   13.40
  -1   4  -9   86.48   15.88
  -3  -1  -9   88.39   16.92
  -1   4  -8   22.69    8.08
  -3  -1  -8   36.43   11.64
  -1   4  -7  458.96   31.84
  -3  -1  -7  449.55   32.38
  -3  -1  -6  203.74   19.90
  -1   4  -6  176.57   18.47
  -1   4  -5   94.52   12.73
  -3  -1  -5   71.18   11.35
  -3  -1  -4  987.72   36.79
  -1   4  -4  962.52   36.53
  -1   4  -3 1733.09   45.66
  -3  -1  -3 1675.33   43.18
  -3  -1  -2  410.38   18.66
  -1   4  -2  443.93   20.10
  -3  -1  -2  376.31   18.69
  -1   4  -2  424.36   20.43
  -3  -1  -1  808.75   23.23
  -1   4  -1  792.65   26.62
   4  -3  -1  743.85   21.77
   4  -3   0 1832.45   35.68
  -3  -1   0 1842.97   27.84
   4  -3   0 1800.87   36.27
   4  -3   1 1324.76   34.25
   4  -3   1 1416.58   34.37
  -3  -1   2  153.36    6.20
  -3  -1   2  144.47    6.08
   4  -3   2  120.66   11.61
   4  -3   2  139.04   11.88
  -3  -1   3 1179.32   24.92
   4  -3   3 1212.04   40.09
  -3  -1   3 1212.16   25.19
   4  -3   4   52.06    9.73
  -3  -1   4   51.23    6.30
  -3  -1   4   52.07    6.27
  -3  -1   5  322.43   18.56
  -3  -1   5  283.45   17.30
   4  -3   5  312.10   24.13
   4  -3   6  637.50   37.21
  -3  -1   6  644.49   29.90
   4  -3   7   85.76   15.45
  -3  -1   7  154.60   16.00
  -3  -1   8   69.88   11.98
   4  -3   8   53.79   12.81
   4  -3   9  118.44   19.54
  -3  -1   9  102.27   15.70
   4  -3  10   84.68   18.28
  -3  -1  10   98.92   16.54
   4  -3  11   -5.81    7.69
  -2   4 -12   16.04   10.20
  -2   4 -11   34.61   12.10
  -2   4 -10  139.54   21.86
  -2   4  -9   87.71   16.12
  -2   4  -8  210.15   23.67
  -2   4  -7  669.99   39.27
  -2   4  -6  285.34   23.69
  -2   4  -5   47.64    9.40
   4  -2  -4 1267.86   34.36
  -2   4  -4 1424.76   46.10
   4  -2  -3  311.34   14.32
  -2   4  -3  376.75   21.79
  -2   4  -2  159.24   13.16
  -2   4  -2  174.64   12.88
  -2  -2  -2  155.85   12.22
   4  -2  -1 1943.75   30.57
  -2   4  -1 2033.28   43.74
  -2   4  -1 2004.01   41.63
   4  -2   0  294.56   12.51
   4  -2   0  313.65   13.00
  -2   4   0  304.49   16.40
   4  -2   1  965.61   26.53
  -2  -2   1 1035.75   20.36
   4  -2   1 1003.65   26.91
  -2  -2   2 1878.29   30.86
  -2  -2   2 1888.45   31.61
   4  -2   2 1884.52   43.19
   4  -2   2 1911.20   43.19
  -2  -2   3  497.66   18.85
   4  -2   3  508.01   25.27
  -2  -2   3  505.93   18.30
  -2  -2   4  249.48   15.26
   4  -2   4  231.48   18.91
  -2  -2   4  228.27   14.50
   4  -2   5  405.72   27.82
  -2  -2   5  446.55   23.28
   4  -2   6   11.15    6.53
  -2  -2   6   14.89    5.56
  -2  -2   7  546.00   31.63
   4  -2   7  554.61   36.08
  -2  -2   8  162.08   18.95
   4  -2   8  143.64   20.43
   4  -2   9   22.06   10.56
  -2  -2   9    5.64    4.10
  -2  -2  10  106.16   18.02
   4  -2  10  107.40   20.02
  -2  -2  11   88.40   16.67
   4  -2  11   61.51   15.99
  -3   4 -11   10.01    8.96
  -3   4 -10   38.96   11.70
  -3   4  -9   12.51    6.88
  -3   4  -8  112.52   17.65
  -3   4  -7  829.74   44.66
  -3   4  -6  482.25   32.07
  -3   4  -5   69.49   11.52
   4  -1  -4 1026.95   28.45
  -3   4  -4 1206.88   43.31
   4  -1  -3 1171.56   24.42
  -3   4  -3 1199.91   40.87
   4  -1  -2  336.86    9.55
  -3   4  -2  362.42   20.34
  -3   4  -1 1477.92   38.72
  -3   4  -1 1563.99   37.98
   4  -1   0  240.20   10.04
   4  -1   0  257.38   10.27
  -3   4   0  270.13   15.59
   4  -1   1 2786.34   44.87
   4  -1   1 2886.00   44.72
  -1  -3   1 2835.59   43.24
  -1  -3   2 1852.56   36.96
   4  -1   2 1885.36   42.10
  -1  -3   2 1846.19   36.21
   4  -1   2 1880.25   42.21
  -1  -3   3   50.29    6.78
  -1  -3   3   52.24    6.87
   4  -1   3   50.78    8.32
  -1  -3   4  398.48   21.22
   4  -1   4  387.24   24.07
  -1  -3   5 1817.38   50.59
   4  -1   5 1822.13   57.21
   4  -1   6  547.72   33.92
  -1  -3   6  609.73   31.82
   4  -1   7   -1.02    5.94
  -1  -3   7   21.92    7.50
  -1  -3   8  105.89   15.99
   4  -1   8  130.64   19.17
   4  -1   9   99.46   17.98
  -1  -3   9  120.44   18.50
   4  -1  10   13.13    9.41
  -1  -3  10    4.36    6.08
   4  -1  11   43.16   14.16
  -1  -3  11   27.15   10.78
  -1  -3  12   17.12   10.00
  -4   4 -11   50.83   15.01
  -4   4 -10    2.85    6.00
  -4   4  -9  180.95   24.45
  -4   4  -8   28.47    9.69
  -4   4  -7   20.79    8.88
   4   0  -6  412.50   22.35
  -4   4  -6  433.97   30.89
  -4   4  -5   69.12   12.08
   4   0  -5   51.03    6.97
   4   0  -5   55.98    7.19
  -4   4  -4  257.05   20.75
   4   0  -4  292.22   14.01
  -4   4  -3  615.21   30.04
   4   0  -3  567.98   14.56
  -4   4  -2  310.13   19.32
  -4   4  -1  562.05   24.26
  -4   4  -1  621.07   24.39
  -4   4   0 1751.73   38.34
   4   0   0 1693.29   25.45
  -4   4   0 1702.44   40.40
   4   0   0 1651.43   25.74
   4   0   1 1321.66   29.91
   4   0   1 1316.46   29.37
  -4   4   1 1219.46   33.45
   0  -4   1 1290.73   33.71
   0  -4   2  241.43   14.99
   4   0   2  256.76   15.88
   4   0   2  259.97   15.34
   0  -4   2  235.56   14.49
   4   0   3  879.14   32.72
   0  -4   3  927.03   31.93
   4   0   4  240.74   18.98
   0  -4   4  191.67   15.81
   4   0   5  363.71   25.75
   0  -4   5  339.01   23.31
   4   0   6  519.94   32.65
   0  -4   6  466.20   29.37
   0  -4   7  413.17   29.90
   4   0   7  364.15   29.74
   4   0   8   79.70   15.50
   0  -4   8   50.04   12.34
   0  -4   9  240.59   26.23
   4   0   9  257.73   29.14
   0  -4  10   82.27   16.29
   4   0  10   87.55   18.29
   4   0  11   25.43   10.68
   0  -4  11    3.68    4.63
   0  -4  12   12.37    8.26
  -5   4 -11   22.86    8.89
  -5   4 -10   98.90   19.03
  -5   4  -9   79.96   17.32
   4   1  -9   74.73   13.07
  -5   4  -8  134.68   20.79
   4   1  -8  154.60   16.88
  -5   4  -7  125.82   18.71
   4   1  -7  141.96   14.46
  -5   4  -6  141.24   18.71
   4   1  -6  126.86   12.37
   4   1  -5  139.62   11.08
   4   1  -5  123.27   10.54
  -5   4  -5  132.04   16.87
   4   1  -4 1507.47   31.42
   4   1  -4 1501.11   30.44
   4   1  -3  574.68   13.86
  -5   4  -3  617.29   30.80
   4   1  -3  583.90   14.34
  -5   4  -2  512.21   26.05
  -5   4  -1 2126.19   49.54
  -5   4   0  609.15   24.77
   4   1   0  610.10   16.76
  -5   4   0  594.21   22.61
   4   1   1 1363.59   32.18
   1  -5   1 1480.87   40.33
  -5   4   1 1425.47   36.10
   4   1   2 1675.44   40.34
   1  -5   2 1659.17   44.39
   4   1   2 1630.62   41.28
   4   1   3  810.83   31.88
   1  -5   3  786.61   32.66
   4   1   4  252.84   19.92
   1  -5   4  263.26   20.49
   4   1   5  733.55   37.11
   1  -5   5  812.38   37.88
   1  -5   6   34.88    9.56
   4   1   6   62.84   12.28
   4   1   7    5.16    5.78
   1  -5   7    2.33    4.96
   4   1   8  120.65   19.34
   1  -5   8  132.90   19.61
   4   1   9   56.60   14.51
   1  -5   9   24.61    8.67
   1  -5  10   45.57   12.48
   1  -5  11   34.51   12.92
   1  -5  12    4.76    6.32
  -6   4 -11   12.90    9.59
  -6   4 -10   42.56   12.67
  -6   4  -9   12.65    7.75
  -6   4  -8   88.10   17.84
   4   2  -8  103.71   13.54
   4   2  -7   48.94    8.85
  -6   4  -7   48.75   12.12
  -6   4  -6   81.02   14.21
   4   2  -6   80.87    9.95
   4   2  -5  556.14   22.85
  -6   4  -5  540.81   33.72
   4   2  -5  526.58   21.29
   4   2  -4  927.31   24.14
   4   2  -4  941.99   25.54
   4   2  -3  297.03   11.79
  -6   4  -3  288.25   21.63
  -6   4  -2   48.30    8.25
   4   2  -2   40.45    3.93
   4   2  -1  682.16   16.64
  -6   4  -1  680.24   28.24
  -6   4   0   96.95    9.18
   4   2   0  103.00    7.95
   2  -6   0  102.80   11.66
  -6   4   0   99.28   10.22
   2  -6   1    3.71    3.47
   4   2   1    4.58    2.30
  -6   4   1    7.00    3.44
   2  -6   2  522.11   27.19
  -6   4   2  533.83   22.49
   2  -6   3   62.26    8.95
   2  -6   4  119.15   14.60
   2  -6   5 1051.30   46.12
   2  -6   6   65.72   12.50
   2  -6   7   29.57   10.18
   2  -6   8  478.21   37.82
   2  -6   9   84.42   17.05
   2  -6  10   10.18    8.23
   2  -6  11   84.30   19.10
  -7   4 -10   19.89    9.93
  -7   4  -9   52.48   12.71
  -7   4  -8  157.94   22.62
   4   3  -7   62.65    9.85
  -7   4  -7   73.06   15.16
   4   3  -6  267.95   18.43
  -7   4  -6  281.34   26.69
   4   3  -5  646.67   24.37
   4   3  -5  668.71   25.89
  -7   4  -5  677.29   38.90
  -7   4  -4   72.22   12.44
   4   3  -4   58.28    6.50
   4   3  -4   54.46    6.72
  -7   4  -3  639.48   33.50
   4   3  -3  572.95   19.48
  -7   4  -2  197.14   17.03
   4   3  -2  156.15    9.63
   4   3  -1   18.02    3.54
  -7   4  -1   14.55    4.56
  -7   4   0  818.11   27.48
   3  -7   0  823.10   35.16
  -7   4   0  826.03   30.41
  -7   4   1  160.24   12.81
   4   3   1  185.31   14.01
   3  -7   1  193.39   18.15
  -7   4   2  178.92   12.97
   3  -7   2  163.63   16.51
  -7   4   3 1710.96   41.41
   3  -7   3 1574.75   53.47
   3  -7   4  251.82   22.79
   3  -7   5  176.50   20.15
   3  -7   6  211.64   22.78
   3  -7   7   93.02   16.41
   3  -7   8   74.89   15.64
   3  -7   9   70.63   16.59
   3  -7  10    4.59    5.87
   3  -7  11   22.60   11.69
  -8   4 -10   28.72   11.04
  -8   4  -9  143.12   23.28
  -8   4  -8   89.40   17.62
  -8   4  -7   29.32   10.62
   4   4  -6  128.69   13.12
  -8   4  -6  140.72   19.39
   4   4  -5    6.52    2.97
  -8   4  -5    3.07    4.66
   4   4  -4   56.07    7.29
  -8   4  -4   42.92   10.37
   4   4  -3  282.64   15.77
  -8   4  -3  322.94   24.24
  -8   4  -2  184.88   17.16
   4   4  -2  212.12   13.10
   4   4  -1  360.75   17.62
   4  -8  -1  347.65   25.05
  -8   4  -1  327.67   20.85
  -8   4   0   58.66    8.21
   4  -8   0   69.74   11.68
   4  -8   1  301.33   24.01
  -8   4   1  279.47   17.14
  -8   4   2  354.72   18.10
   4  -8   2  337.97   25.68
  -8   4   3  139.23   11.45
   4  -8   3  105.98   14.95
  -8   4   4  395.98   19.88
   4  -8   4  353.68   29.30
   4  -8   5  287.63   27.03
   4  -8   6  101.95   17.63
   4  -8   7   55.74   13.87
   4  -8   8   13.81    7.16
   4  -8   9   46.26   14.45
   4  -8  10    3.46    5.39
  -9   4  -9   32.59   12.04
  -9   4  -8   -8.19    8.14
  -9   4  -7  114.93   19.70
  -9   4  -6   50.89   12.56
   4   5  -5   50.16    8.18
  -9   4  -5   49.74   11.89
   4   5  -4  489.44   24.03
  -9   4  -4  537.07   34.33
  -9   4  -3   25.18    7.25
   4   5  -3   34.32    6.25
   4   5  -2   93.77   10.03
  -9   4  -2   92.23   12.28
  -9   4  -1  580.49   28.36
   5  -9  -1  563.78   33.81
   4   5  -1  497.44   22.90
   5  -9   0   46.04   11.12
  -9   4   0   32.27    6.32
   5  -9   1   46.71   10.72
  -9   4   1   49.11    7.05
  -9   4   2  416.82   19.33
   5  -9   2  429.68   31.32
  -9   4   3   43.32    6.13
   5  -9   3   49.53   11.38
   5  -9   4   42.46   11.41
  -9   4   4   55.15    7.04
   5  -9   5    4.35    5.03
   5  -9   6   19.04    7.61
   5  -9   7   16.08    8.36
   5  -9   8    7.02    6.46
   5  -9   9    6.14    6.50
   5  -9  10   21.02   11.35
  -8   3 -10   55.03   15.37
  -8   3  -9   35.17   12.36
  -8   3  -8   19.14    8.97
  -8   3  -7   98.68   16.98
   3   5  -7  117.15   14.90
   3   5  -6   14.04    5.14
  -8   3  -6   16.90    7.64
  -8   3  -5  399.52   30.24
   3   5  -5  349.90   22.40
   3   5  -4  311.03   20.01
  -8   3  -4  350.24   25.89
  -8   3  -3  115.24   13.81
   3   5  -3   97.91   10.80
  -8   3  -2  448.63   25.34
   3   5  -2  422.72   21.37
  -8   3  -1 1080.75   35.61
   3   5  -1 1057.09   33.63
   5  -8  -1 1104.74   44.32
   5  -8   0  112.29   14.85
  -8   3   0   99.48    9.30
  -8   3   0   97.20    9.58
  -8   3   1    9.73    2.79
   5  -8   1    6.89    5.45
   5  -8   2  250.31   22.84
  -8   3   2  245.03   12.17
  -8   3   3  246.61   11.93
   5  -8   3  228.64   22.38
  -8   3   4   92.96    7.87
  -8   3   4   74.18    6.89
   5  -8   4   92.85   16.24
   5  -8   5  280.99   27.35
   5  -8   6  380.30   32.70
   5  -8   7  183.74   25.39
   5  -8   8   83.78   17.86
   5  -8   9   25.31   10.97
   5  -8  10    9.27    7.76
  -7   2 -10   56.07   15.33
   2   5  -9   50.37   11.66
  -7   2  -9   58.61   14.94
  -7   2  -8  102.52   18.27
   2   5  -8  128.65   17.28
  -7   2  -7  383.82   32.65
   2   5  -7  412.47   28.92
  -7   2  -6  311.49   27.11
   2   5  -6  300.55   23.31
  -7   2  -5  403.40   29.10
   2   5  -5  370.45   23.87
  -7   2  -4  406.87   26.94
   2   5  -4  440.17   24.60
  -7   2  -3  242.37   19.08
   2   5  -3  209.61   15.85
   2   5  -2  408.92   21.21
  -7   2  -2  431.03   23.00
   2   5  -1  203.31   14.50
   5  -7  -1  183.31   17.05
  -7   2  -1  197.35   13.44
  -7   2  -1  193.88   13.79
   5  -7   0  257.61   20.83
  -7   2   0  244.52   12.77
  -7   2   0  249.91   13.30
  -7   2   1  314.18   12.33
   5  -7   1  311.04   23.08
  -7   2   2  122.63    6.23
   5  -7   2  114.81   14.53
  -7   2   3   36.82    3.39
  -7   2   3   38.60    3.67
  -7   2   4   68.19    5.93
   5  -7   4   61.31   12.52
   5  -7   5  113.49   16.38
  -7   2   5   99.82    8.75
   5  -7   6  365.09   32.26
   5  -7   7  172.36   23.05
   5  -7   8   23.41   10.25
   5  -7   9   60.00   16.28
   5  -7  10   46.34   14.69
  -6   1 -10   25.07    9.69
   1   5 -10   32.87    9.57
   1   5  -9   54.85   12.73
  -6   1  -9   61.68   14.67
   1   5  -8   73.25   12.95
  -6   1  -8   65.99   14.68
  -6   1  -7  309.24   28.73
   1   5  -7  315.00   25.92
   1   5  -6   60.55   10.96
  -6   1  -6   36.97    8.90
   1   5  -5  136.90   14.62
  -6   1  -5  157.60   17.50
   1   5  -4  820.33   34.26
  -6   1  -4  798.84   36.13
   1   5  -3   91.75   10.57
  -6   1  -3  106.44   11.88
   1   5  -2  178.60   14.27
  -6   1  -2  152.06   12.79
   1   5  -1  977.77   32.45
  -6   1  -1 1009.84   28.50
  -6   1  -1  963.38   28.69
   5  -6  -1 1000.21   36.46
  -6   1   0  396.92   14.46
  -6   1   0  417.57   14.73
   5  -6   0  449.67   25.25
   5  -6   1 1186.95   41.43
  -6   1   1 1187.88   16.73
   5  -6   2 2676.00   65.89
   5  -6   3  236.21   21.28
  -6   1   4  134.23    7.96
   5  -6   4  143.90   17.21
  -6   1   5  604.21   21.80
   5  -6   5  638.84   38.63
   5  -6   6   48.72   12.40
   5  -6   7   53.04   13.21
   5  -6   8  217.83   26.80
   5  -6   9    2.88    6.11
   5  -6  10  110.61   21.30
   5  -6  11    1.56    6.11
   0   5 -11   39.85   12.69
  -5   0 -11   72.73   17.93
   0   5 -10   40.65   11.34
  -5   0 -10   55.24   15.09
  -5   0  -9  113.14   19.51
   0   5  -9   93.77   16.91
   0   5  -8   60.56   12.21
  -5   0  -8   55.21   13.00
  -5   0  -7  217.73   23.06
   0   5  -7  168.26   19.65
  -5   0  -6   73.35   13.15
   0   5  -6   60.81   11.63
   0   5  -5    8.53    3.53
  -5   0  -5    6.14    4.03
   0   5  -4  654.20   31.02
  -5   0  -4  640.91   31.44
  -5   0  -3   82.52   10.04
   0   5  -3   54.74    8.64
  -5   0  -2 1005.37   32.99
   0   5  -2  984.20   34.00
  -5   0  -2 1000.21   31.32
   0   5  -1  462.06   22.43
  -5   0  -1  503.73   19.73
  -5   0  -1  475.70   18.20
   5  -5  -1  450.46   22.25
  -5   0   0  453.08   13.64
  -5   0   0  450.93   14.47
   5  -5   0  443.78   22.65
   5  -5   1  656.49   28.48
   5  -5   2  342.39   22.48
   5  -5   3    1.92    3.55
   5  -5   4   95.23   13.89
  -5   0   4  113.92    7.62
   5  -5   5  566.12   35.51
  -5   0   5  503.94   20.62
   5  -5   6  304.55   28.19
   5  -5   7   20.96    7.81
   5  -5   8  255.47   28.47
   5  -5   9  212.72   27.38
   5  -5  10   -0.25    5.92
   5  -5  11   39.58   14.28
  -1   5 -12   -5.26    6.55
  -1   5 -11   33.30   11.44
  -1   5 -10   30.54   10.96
  -1   5  -9   24.05    9.69
  -4  -1  -9   54.85   14.03
  -4  -1  -8  111.97   18.28
  -1   5  -8  162.37   20.93
  -4  -1  -7    6.66    6.44
  -1   5  -7    6.67    5.97
  -1   5  -6   39.74   10.25
  -4  -1  -6   60.33   11.57
  -1   5  -5  778.56   36.75
  -4  -1  -5  713.54   35.67
  -4  -1  -4  318.14   21.96
  -1   5  -4  343.11   23.42
  -4  -1  -3  839.96   31.68
  -1   5  -3  805.34   33.37
  -4  -1  -2 1716.50   40.10
  -4  -1  -2 1694.03   42.67
  -1   5  -2 1725.75   45.71
   5  -4  -1 1526.20   36.99
  -1   5  -1 1517.21   41.31
  -4  -1  -1 1449.37   33.65
  -4  -1   0  584.91   16.63
   5  -4   0  581.24   22.78
   5  -4   0  546.31   22.64
   5  -4   1 1980.36   46.68
   5  -4   2  418.77   22.84
   5  -4   3  556.09   28.62
  -4  -1   3  583.59   14.55
  -4  -1   3  569.68   14.30
  -4  -1   4 1382.64   30.37
  -4  -1   4 1435.92   30.73
   5  -4   4 1469.25   51.61
  -4  -1   5  147.74   11.66
   5  -4   5  120.19   16.43
  -4  -1   5  122.61   10.60
  -4  -1   6  154.50   13.97
   5  -4   6  184.33   20.85
   5  -4   7   88.07   16.01
  -4  -1   7  131.24   14.55
  -4  -1   8  173.47   17.98
   5  -4   8  158.22   23.89
  -4  -1   9   77.57   13.52
   5  -4   9   73.80   16.25
   5  -4  10   76.85   17.59
   5  -4  11   29.20   11.91
  -2   5 -11    7.67    5.47
  -2   5 -10   40.33   12.68
  -2   5  -9   16.37    9.38
  -2   5  -8   83.78   15.38
  -2   5  -7  117.09   16.99
  -2   5  -6  128.60   16.21
  -2   5  -5  383.67   27.21
   5  -3  -4  167.13   12.91
  -2   5  -4  156.53   16.24
  -2   5  -3  679.98   31.06
  -3  -2  -2  117.92   11.09
  -2   5  -2  145.40   13.45
  -3  -2  -1  654.33   23.08
   5  -3  -1  693.19   21.74
  -2   5   0  413.69   21.45
   5  -3   0  417.01   17.13
   5  -3   0  392.00   17.12
  -3  -2   1  693.04   16.27
   5  -3   1  648.18   24.58
   5  -3   1  669.19   24.25
  -3  -2   2  169.05    8.54
   5  -3   2  154.88   13.29
  -3  -2   3  784.72   21.85
  -3  -2   3  789.33   21.48
   5  -3   4  302.02   22.68
  -3  -2   4  271.20   14.51
  -3  -2   4  268.24   15.21
  -3  -2   5  674.73   27.42
   5  -3   5  679.98   36.52
   5  -3   6  207.35   22.14
  -3  -2   6  223.84   17.50
  -3  -2   7  379.31   25.52
   5  -3   7  423.53   33.57
   5  -3   8  377.35   33.44
  -3  -2   8  456.41   29.97
   5  -3   9   37.76   12.41
  -3  -2   9   60.60   12.77
   5  -3  10   94.41   18.22
  -3  -2  10   90.25   15.75
   5  -3  11   46.13   14.48
  -3   5 -11    2.64    4.84
  -3   5 -10   89.23   18.62
  -3   5  -9  131.07   20.75
  -3   5  -8  105.38   17.80
  -3   5  -7  298.04   27.93
  -3   5  -6  177.17   20.26
  -3   5  -5  286.21   23.25
  -3   5  -4  597.57   31.77
   5  -2  -4  544.72   21.26
   5  -2  -3   28.49    4.14
  -3   5  -3   18.45    5.56
   5  -2  -2  202.70    9.28
  -3   5  -2  207.55   16.59
   5  -2  -1  861.78   19.86
  -3   5  -1  944.42   33.70
  -3   5   0 1005.33   33.48
   5  -2   0 1026.13   24.46
   5  -2   0 1063.44   25.43
  -2  -3   1 1367.84   29.06
   5  -2   1 1368.82   33.91
   5  -2   1 1404.52   33.72
   5  -2   2 1888.93   45.24
  -2  -3   2 1967.16   36.59
   5  -2   2 1954.75   45.92
  -2  -3   3  214.79   12.84
  -2  -3   3  205.64   13.19
   5  -2   3  191.14   16.22
  -2  -3   4  132.71   11.43
  -2  -3   4  124.75   11.53
   5  -2   4  128.26   14.94
   5  -2   5  646.72   35.85
  -2  -3   5  596.08   28.00
  -2  -3   6   40.05    8.04
   5  -2   6   44.58   11.09
  -2  -3   7   33.88    8.31
   5  -2   7   54.56   10.79
   5  -2   8  180.73   23.23
  -2  -3   8  186.69   20.23
  -2  -3   9   51.70   11.30
   5  -2   9   30.35   10.11
  -2  -3  10   15.03    7.94
   5  -2  10   17.76   10.23
   5  -2  11   81.20   18.91
  -4   5 -11   18.16    8.22
  -4   5 -10  126.61   21.60
  -4   5  -9   28.72   11.54
  -4   5  -8  162.14   22.42
  -4   5  -7  114.17   17.42
  -4   5  -6  112.55   16.34
   5  -1  -5  487.32   21.13
  -4   5  -5  595.14   35.52
   5  -1  -4  615.62   20.07
  -4   5  -4  746.47   36.69
  -4   5  -3  225.35   19.03
   5  -1  -3  201.31    8.72
  -4   5  -2  451.42   25.12
   5  -1  -1  264.84    7.78
  -4   5  -1  282.23   18.96
  -4   5   0  905.31   32.11
   5  -1   0  902.54   20.74
   5  -1   0  898.20   20.96
   5  -1   1 1416.44   32.87
   5  -1   1 1423.23   32.76
  -1  -4   1 1338.35   33.52
  -1  -4   2  128.35   10.69
   5  -1   2  112.95   10.51
   5  -1   2  108.37   10.56
  -1  -4   3  648.98   26.35
   5  -1   3  628.55   28.44
  -1  -4   3  611.46   24.58
   5  -1   4 1016.71   40.26
  -1  -4   4  946.78   34.58
   5  -1   5   96.45   13.10
  -1  -4   5   93.59   11.84
   5  -1   6  129.39   17.84
  -1  -4   6  146.79   16.33
   5  -1   7  479.39   34.76
  -1  -4   7  492.70   32.39
  -1  -4   8   62.38   12.61
   5  -1   8   71.93   15.74
  -1  -4   9   51.97   11.91
   5  -1   9   51.61   14.32
  -1  -4  10  138.77   20.85
   5  -1  10  133.27   22.36
  -1  -4  11   19.88    8.72
   5  -1  11   34.75   13.83
  -5   5 -11   29.79   12.24
  -5   5 -10   16.48    9.10
  -5   5  -9  178.37   25.34
  -5   5  -8  241.18   26.91
  -5   5  -7   17.20    7.67
  -5   5  -6  258.57   25.51
   5   0  -5  587.68   21.73
  -5   5  -5  749.10   40.43
  -5   5  -4   86.17   12.96
   5   0  -4  102.36    7.15
  -5   5  -3   11.35    4.42
  -5   5  -2  296.13   21.01
  -5   5  -1  650.06   28.86
   5   0   0  495.33   14.59
  -5   5   0  473.32   23.95
   5   0   0  471.56   14.71
   0  -5   1  443.86   21.73
   5   0   1  430.29   17.43
  -5   5   1  375.86   20.61
   5   0   1  424.18   18.01
   5   0   2  984.63   31.33
   0  -5   2  994.12   33.24
   5   0   2 1002.12   32.66
   5   0   3   96.75   11.18
   0  -5   3   68.72    9.12
   5   0   4  600.17   30.90
   0  -5   4  637.54   30.62
   5   0   5    5.28    5.03
   0  -5   5   -1.80    4.85
   5   0   6  112.87   16.42
   0  -5   6   73.23   12.17
   5   0   7  204.56   22.68
   0  -5   7  194.27   21.45
   0  -5   8   61.24   13.01
   5   0   8   49.98   12.79
   0  -5   9   93.85   17.16
   5   0   9  122.68   20.14
   5   0  10   88.50   18.25
   0  -5  10   37.10   10.14
   5   0  11   71.90   17.43
   0  -5  11   41.85   13.13
   0  -5  12   17.41    9.79
  -6   5 -10   86.08   18.58
  -6   5  -9  134.64   22.86
  -6   5  -8   44.47   13.44
  -6   5  -7  142.97   20.69
  -6   5  -6  502.37   35.91
   5   1  -6  460.23   21.68
  -6   5  -5   82.92   14.20
   5   1  -5   69.62    7.10
   5   1  -5   79.00    7.62
   5   1  -4  936.05   19.63
  -6   5  -4  978.95   43.97
  -6   5  -3   88.06   12.63
  -6   5  -2    4.81    4.15
  -6   5  -1  418.87   23.93
  -6   5   0  147.53   13.75
   5   1   0  136.23    8.50
   5   1   1   77.19    8.11
   1  -6   1  103.68   11.74
  -6   5   1   79.88    9.72
  -6   5   2  129.47   12.52
   1  -6   2  137.84   14.05
   1  -6   3  655.19   31.03
   5   1   3  630.86   29.08
   5   1   4   29.92    7.24
   1  -6   4   27.80    7.18
   5   1   5  183.50   19.05
   1  -6   5  154.05   17.34
   5   1   6  296.68   26.62
   1  -6   6  349.35   27.66
   1  -6   7    8.56    5.00
   5   1   7    7.17    7.30
   5   1   8  146.95   21.55
   1  -6   8  142.43   20.54
   1  -6   9    8.84    6.23
   5   1   9   25.49   11.29
   1  -6  10   24.90    9.97
   1  -6  11   43.23   14.37
  -7   5 -10   19.73   10.28
  -7   5  -9   -4.06    6.30
  -7   5  -8  211.46   27.18
  -7   5  -7   85.73   16.82
  -7   5  -6  207.56   23.93
   5   2  -6  218.99   14.65
  -7   5  -5  202.99   22.28
   5   2  -5  198.96   11.77
   5   2  -5  212.82   12.54
   5   2  -4  623.73   17.32
  -7   5  -4  664.74   37.32
  -7   5  -3    8.13    4.87
   5   2  -3    9.24    1.69
   5   2  -2  277.35    8.19
   5   2  -2  312.99    8.21
   5   2  -1 1128.23   22.34
   5   2  -1 1155.34   21.76
  -7   5   0 1044.35   36.71
   2  -7   0 1068.21   39.90
   5   2   0  983.89   26.27
  -7   5   1  893.90   32.91
   2  -7   1  919.24   38.04
  -7   5   2  536.19   25.25
   2  -7   2  598.32   31.12
   2  -7   3  267.77   21.71
   2  -7   4    9.98    4.30
   2  -7   5  241.96   23.09
   2  -7   6  211.83   22.99
   2  -7   7   28.16    9.10
   2  -7   8   33.50    9.94
   2  -7   9   82.04   17.15
   2  -7  10   23.31    9.07
   2  -7  11    4.53    5.12
  -8   5 -10   -7.67    8.33
  -8   5  -9  150.25   23.63
  -8   5  -8  365.21   35.24
  -8   5  -7   42.85   12.49
  -8   5  -6  120.79   18.70
  -8   5  -5  148.97   19.72
   5   3  -5  144.50   10.88
  -8   5  -4    5.96    6.14
   5   3  -4    2.95    1.82
  -8   5  -3   49.82   10.00
   5   3  -3   51.19    5.09
   5   3  -2  373.33   13.80
  -8   5  -2  444.91   27.67
  -8   5  -1   63.44   10.34
   5   3  -1   52.85    5.92
   5   3  -1   61.34    6.25
   5   3   0   80.65    8.44
  -8   5   0   93.71   11.72
   3  -8   0   73.04   11.85
  -8   5   1  361.52   21.40
   3  -8   1  379.79   27.04
   3  -8   2    9.66    6.14
  -8   5   2   14.54    4.69
   3  -8   3   42.47    9.06
  -8   5   3   63.07    8.88
   3  -8   4  240.64   23.91
   3  -8   5   19.06    8.02
   3  -8   6   22.21    7.95
   3  -8   7  156.43   22.66
   3  -8   8   17.49    8.92
   3  -8   9  108.92   20.36
   3  -8  10   35.36   11.43
  -9   5  -9   42.45   12.57
  -9   5  -8   38.92   12.56
  -9   5  -7  100.14   18.36
  -9   5  -6  241.97   26.92
  -9   5  -5  282.09   27.03
   5   4  -4  137.62   10.53
  -9   5  -4  150.93   18.91
  -9   5  -3  641.40   36.48
   5   4  -3  567.14   20.81
  -9   5  -2  389.42   26.48
   5   4  -2  367.14   16.71
   5   4  -1  564.89   21.81
  -9   5  -1  621.19   31.40
   4  -9  -1  620.26   35.89
  -9   5   0   68.43   10.22
   4  -9   0   63.49   12.16
   4  -9   1   43.47   10.45
  -9   5   1   32.56    6.72
   4  -9   2  471.52   32.60
  -9   5   2  490.09   24.25
   4  -9   3  131.79   17.90
  -9   5   3  148.69   13.36
   4  -9   4  234.08   24.41
  -9   5   4  270.74   18.10
   4  -9   5   38.68   11.26
   4  -9   6  187.89   23.76
   4  -9   7   77.99   15.98
   4  -9   8   58.43   15.52
   4  -9   9   63.57   16.72
   4  -9  10   10.20    7.17
 -10   5  -9   32.65   11.79
 -10   5  -8   61.09   15.61
 -10   5  -7  133.95   21.37
 -10   5  -6   43.61   11.91
 -10   5  -5   42.42   11.14
 -10   5  -4  125.45   17.50
 -10   5  -3   15.59    6.17
   5   5  -3   19.93    4.90
 -10   5  -2  336.90   25.34
   5   5  -2  344.46   18.68
 -10   5  -1   99.49   12.78
   5 -10  -1   94.72   15.30
   5   5  -1   83.31    9.71
 -10   5   0   68.03   10.21
   5 -10   0   62.71   13.38
 -10   5   1   25.24    6.10
   5 -10   1   13.91    8.18
 -10   5   2  701.41   28.55
   5 -10   2  645.45   40.19
 -10   5   3  697.53   27.69
   5 -10   3  661.35   41.45
   5 -10   4   32.78   11.51
   5 -10   5  119.22   19.14
   5 -10   6  138.08   21.52
   5 -10   7   -2.32    9.33
   5 -10   8    3.42    5.73
   5 -10   9   53.12   16.28
 -11   5  -8   80.40   18.80
 -11   5  -7   21.76    9.90
 -11   5  -6   19.24    9.51
 -11   5  -5   85.89   15.99
 -11   5  -4   19.06    7.62
 -11   5  -3   82.04   14.03
   5   6  -2  235.10   17.16
 -11   5  -2  245.37   21.91
   6 -11  -2  236.20   25.23
   6 -11  -1  209.56   24.12
 -11   5  -1  182.71   17.34
   5   6  -1  195.83   16.11
   6 -11   0  268.79   27.62
 -11   5   0  270.64   19.73
   6 -11   1  221.45   24.83
 -11   5   1  187.34   15.06
   6 -11   2   28.84   10.30
   6 -11   3   15.45    8.35
   6 -11   4  187.84   25.14
   6 -11   5   27.95   10.74
   6 -11   6   17.01    8.79
   6 -11   7   22.03    9.94
   6 -11   8   12.61    8.60
 -10   4  -9   -4.89    7.12
 -10   4  -8   96.26   18.36
 -10   4  -7   33.34   10.42
 -10   4  -6    5.08    6.53
 -10   4  -5  159.84   20.75
 -10   4  -4  101.90   15.21
   4   6  -4  102.20   12.32
   4   6  -3  150.53   14.26
 -10   4  -3  170.92   18.62
   4   6  -2  468.14   24.69
 -10   4  -2  501.27   29.32
   6 -10  -2  457.55   33.25
 -10   4  -1  109.60   12.53
   6 -10  -1  105.63   16.27
   4   6  -1   98.37   11.53
 -10   4   0   23.13    5.54
   6 -10   0   38.07   11.21
 -10   4   1  163.19   12.69
   6 -10   1  176.34   20.85
   6 -10   2  325.33   28.69
 -10   4   2  298.46   15.26
   6 -10   3  195.97   22.89
   6 -10   4   20.36    9.32
   6 -10   5    9.06    6.28
   6 -10   6   88.75   17.36
   6 -10   7    5.39    6.15
   6 -10   8   26.18   12.72
   6 -10   9   -4.11    7.65
  -9   3  -9    5.54    7.38
  -9   3  -8   40.37   13.43
  -9   3  -7   60.35   14.08
   3   6  -6   16.24    4.93
  -9   3  -6    0.10    6.16
   3   6  -5  311.60   22.49
  -9   3  -5  282.93   26.18
  -9   3  -4   78.13   13.44
   3   6  -4   49.26    9.28
  -9   3  -3   46.37    9.94
   3   6  -3   37.86    7.32
   3   6  -2  265.41   18.70
  -9   3  -2  280.83   20.46
   6  -9  -2  263.97   23.69
   3   6  -1  336.77   21.02
   6  -9  -1  341.74   26.85
  -9   3  -1  332.14   20.24
  -9   3   0  119.91   10.71
   6  -9   0  126.52   17.24
  -9   3   0  104.06    9.91
   6  -9   1  400.23   29.75
  -9   3   1  378.48   16.45
   6  -9   2   90.32   14.94
  -9   3   2   85.13    6.49
   6  -9   3  582.52   38.58
  -9   3   3  604.08   14.75
   6  -9   4  229.94   25.28
   6  -9   5    7.52    5.75
   6  -9   6  322.78   32.29
   6  -9   7    1.81    5.41
   6  -9   8   69.28   17.02
   6  -9   9   97.35   20.33
  -8   2 -10    6.90    7.92
  -8   2  -9   39.73   13.53
  -8   2  -8  113.14   19.38
   2   6  -8  115.57   16.71
   2   6  -7   52.37   10.64
  -8   2  -7   56.78   13.28
   2   6  -6  170.46   18.08
  -8   2  -6  196.36   22.73
   2   6  -5  135.94   15.43
  -8   2  -5  167.11   18.96
  -8   2  -4  152.98   17.13
   2   6  -4  157.60   15.74
  -8   2  -3   47.19    8.99
   2   6  -3   48.10    7.89
   2   6  -2  969.63   36.08
  -8   2  -2  968.16   35.64
   6  -8  -2  984.07   43.02
   6  -8  -1  338.90   25.13
  -8   2  -1  300.19   17.46
  -8   2  -1  338.77   18.67
   2   6  -1  342.34   21.03
  -8   2   0   28.69    4.83
   6  -8   0   32.49    9.20
  -8   2   0   22.85    4.16
  -8   2   1  556.72   15.72
   6  -8   1  561.90   33.47
   6  -8   2   -1.68    5.83
   6  -8   3   50.98   11.72
   6  -8   4  555.39   37.31
   6  -8   5    8.81    5.57
   6  -8   6   12.11    6.05
   6  -8   7  214.09   27.66
   6  -8   8   71.59   17.43
   6  -8   9    9.70    5.66
   6  -8  10   66.08   18.04
  -7   1 -10   24.81   11.99
  -7   1  -9   47.52   13.41
   1   6  -9   49.09   12.39
   1   6  -8   18.24    7.22
  -7   1  -8   40.08   11.89
   1   6  -7   70.79   12.85
  -7   1  -7   74.24   14.62
   1   6  -6   17.03    6.59
  -7   1  -6   20.15    6.92
   1   6  -5   59.48   10.77
  -7   1  -5   57.44   11.05
  -7   1  -4  121.95   14.51
   1   6  -4  102.97   13.34
  -7   1  -3   92.32   11.63
   1   6  -3   80.97   10.86
  -7   1  -2  509.79   24.36
   6  -7  -2  494.35   28.29
   1   6  -2  552.21   27.07
  -7   1  -1  870.98   27.86
   1   6  -1  890.31   34.09
  -7   1  -1  846.77   28.46
   6  -7  -1  909.70   37.91
  -7   1   0  339.35   14.43
  -7   1   0  364.81   14.41
   6  -7   1  834.48   37.65
   6  -7   2  245.68   21.37
   6  -7   3   93.45   14.86
   6  -7   4  243.91   24.18
   6  -7   5  175.62   20.58
   6  -7   6  102.34   17.95
   6  -7   7   23.58   10.13
   6  -7   8  154.13   23.67
   6  -7   9   42.90   14.21
   6  -7  10  252.88   32.88
   0   6 -11   39.75   12.68
  -6   0 -10   20.91   10.68
   0   6 -10   -9.76    7.61
   0   6  -9   59.76   13.77
  -6   0  -9   86.12   17.69
   0   6  -8   65.79   13.34
  -6   0  -8   75.01   15.16
   0   6  -7   90.31   15.18
  -6   0  -7  106.42   16.75
   0   6  -6  396.83   29.13
  -6   0  -6  406.27   30.20
   0   6  -5   16.73    5.93
  -6   0  -5   33.05    8.62
   0   6  -4  318.02   23.32
  -6   0  -4  326.71   23.17
   0   6  -3  556.90   28.92
  -6   0  -3  592.97   28.26
   0   6  -2  132.21   13.83
  -6   0  -2  116.76   11.20
   6  -6  -2  115.28   12.84
  -6   0  -1  332.61   17.06
   6  -6  -1  378.00   23.22
  -6   0  -1  338.42   16.15
   0   6  -1  364.58   21.91
   6  -6   0  239.20   18.27
  -6   0   0  209.63   10.72
   6  -6   1  334.12   22.54
   6  -6   2  853.95   38.92
   6  -6   3   65.85   11.50
   6  -6   4  128.27   16.33
   6  -6   5  397.38   31.53
  -6   0   5  375.13   15.29
   6  -6   6  322.69   30.31
   6  -6   7   87.82   17.08
   6  -6   8   72.01   16.45
   6  -6   9   42.88   13.30
   6  -6  10   25.09   12.24
  -1   6 -12    0.17    4.33
  -1   6 -11   27.91   10.84
  -1   6 -10   30.78   11.10
  -1   6  -9   24.29    9.99
  -5  -1  -9   32.72   12.20
  -1   6  -8  124.41   18.73
  -5  -1  -8  145.05   21.06
  -5  -1  -7    3.18    6.12
  -1   6  -7    7.77    6.48
  -1   6  -6  361.53   28.10
  -5  -1  -6  328.35   27.40
  -1   6  -5  156.56   17.48
  -5  -1  -5  161.23   17.63
  -5  -1  -4   34.67    8.26
  -1   6  -4   40.52    9.00
  -1   6  -3  691.96   33.09
  -5  -1  -3  679.41   29.57
  -1   6  -2  243.60   18.74
   6  -5  -2  226.07   16.08
  -5  -1  -1   78.94    8.20
   6  -5  -1   62.22    8.83
  -1   6  -1   85.48   10.90
   6  -5   0   72.23    9.58
  -5  -1   0   88.47    6.98
   6  -5   1  485.69   25.43
   6  -5   2    4.49    4.16
   6  -5   3   93.23   13.03
  -5  -1   4 1112.09   22.46
   6  -5   4 1044.30   46.35
  -5  -1   5   91.34    8.42
  -5  -1   5   85.28    8.08
   6  -5   5   99.57   15.52
  -5  -1   6  560.14   24.47
   6  -5   6  556.47   37.91
   6  -5   7  115.47   17.88
   6  -5   8   39.67   13.69
   6  -5   9  111.72   21.23
   6  -5  10   96.99   19.67
  -2   6 -11  123.57   22.58
  -2   6 -10   20.70    8.90
  -2   6  -9   44.15   12.03
  -2   6  -8  465.51   36.59
  -2   6  -7   15.05    7.43
  -2   6  -6   51.14   10.81
  -2   6  -5  902.84   42.65
  -2   6  -4  108.00   14.18
  -2   6  -3   63.18   10.14
  -2   6  -2  438.92   25.54
   6  -4  -2  400.93   18.70
  -4  -2  -1    4.40    1.97
   6  -4  -1    6.69    2.97
  -2   6  -1    4.72    4.23
  -4  -2   0   80.51    7.02
   6  -4   0   73.46    8.25
   6  -4   0   58.57    7.78
  -2   6   0   64.31    9.88
   6  -4   1  769.33   29.94
  -4  -2   2   58.24    4.56
   6  -4   2   59.41    8.62
  -4  -2   3  291.06   11.69
   6  -4   3  232.65   19.39
  -4  -2   4 1061.75   26.63
   6  -4   4 1041.35   44.56
  -4  -2   4 1047.79   27.44
  -4  -2   5  525.53   22.07
   6  -4   5  550.85   34.82
  -4  -2   5  569.14   23.34
  -4  -2   6   98.24   10.98
   6  -4   6   75.25   14.50
   6  -4   7   30.35    9.88
  -4  -2   7   27.33    6.53
  -4  -2   8  103.39   13.95
   6  -4   8   88.31   17.85
   6  -4   9    9.53    6.27
   6  -4  10   69.47   16.65
  -3   6 -11   23.64   10.48
  -3   6 -10   15.81    9.01
  -3   6  -9   80.58   16.25
  -3   6  -8   51.87   13.31
  -3   6  -7   80.39   15.26
  -3   6  -6  174.76   20.35
  -3   6  -5  291.47   24.46
   6  -3  -4    4.21    2.30
  -3   6  -4    2.35    5.77
  -3   6  -3 1922.86   58.01
   6  -3  -2   30.41    4.54
  -3   6  -2   43.97    8.66
   6  -3  -1  684.64   21.68
  -3   6  -1  797.94   33.67
   6  -3   0 1342.45   32.17
   6  -3   0 1328.04   33.37
  -3   6   0 1354.34   42.53
   6  -3   1   73.26    8.63
   6  -3   1   71.78    8.58
  -3  -3   1   83.30    6.99
  -3  -3   2  963.88   24.56
   6  -3   2  927.73   34.29
  -3  -3   3 1244.44   30.20
   6  -3   3 1200.88   42.68
  -3  -3   3 1213.69   30.54
  -3  -3   4  315.63   16.63
  -3  -3   4  289.68   16.46
   6  -3   4  328.80   24.38
  -3  -3   5  763.46   30.16
   6  -3   5  811.98   41.82
  -3  -3   6  513.66   27.37
   6  -3   6  491.60   34.92
   6  -3   7  150.99   20.47
  -3  -3   7  104.09   13.59
  -3  -3   8  193.15   19.84
   6  -3   8  174.48   23.47
  -3  -3   9   19.19    6.81
   6  -3   9    7.02    5.83
   6  -3  10   10.83    7.74
   6  -3  11   42.03   14.57
  -4   6 -11   18.01    9.96
  -4   6 -10   33.33   12.36
  -4   6  -9   38.56   13.25
  -4   6  -8   75.19   15.65
  -4   6  -7  198.24   23.39
  -4   6  -6   31.28    9.23
  -4   6  -5  292.91   25.97
   6  -2  -5  289.61   16.80
  -4   6  -4  411.25   28.46
   6  -2  -4  340.11   15.33
  -4   6  -3  323.62   24.03
   6  -2  -3  281.65   11.66
  -4   6  -2  543.23   29.50
   6  -2  -2  492.00   14.02
  -4   6  -1  154.66   15.37
   6  -2  -1  103.94    7.21
   6  -2   0 1176.67   27.42
   6  -2   0 1178.64   28.63
  -4   6   0 1256.61   41.61
   6  -2   1  594.76   23.14
   6  -2   1  579.78   22.89
  -2  -4   2 1114.19   30.97
   6  -2   2 1054.40   35.19
   6  -2   3  768.01   33.32
  -2  -4   3  735.60   27.26
  -2  -4   3  721.64   26.41
   6  -2   4   86.73   13.11
  -2  -4   4   89.24   10.05
   6  -2   5    3.38    4.50
  -2  -4   5   15.07    5.17
   6  -2   6   86.80   14.09
  -2  -4   6  122.10   14.82
   6  -2   7  128.00   18.57
  -2  -4   7  150.30   17.14
   6  -2   8   -2.87    6.68
  -2  -4   8   -5.52    5.55
   6  -2   9  137.95   22.39
  -2  -4   9  151.95   20.16
  -2  -4  10   34.37   10.19
   6  -2  10   31.80   12.35
  -5   6 -11   11.09   10.69
  -5   6 -10  105.56   20.86
  -5   6  -9   11.91    7.73
  -5   6  -8  300.07   31.33
  -5   6  -7   74.57   14.72
  -5   6  -6   58.46   13.18
  -5   6  -5  718.20   41.03
   6  -1  -5  666.43   22.79
  -5   6  -4  181.82   19.65
   6  -1  -4  139.81    8.10
  -5   6  -3  228.69   20.77
  -5   6  -2 2451.84   64.40
  -5   6  -1 1121.95   41.27
   6  -1  -1 1103.10   16.44
   6  -1   0  366.76   14.16
   6  -1   0  404.11   14.69
   6  -1   1  890.24   26.97
  -5   6   1  930.13   35.41
   6  -1   1  867.28   27.28
  -1  -5   1  923.69   30.82
  -1  -5   2  139.49   12.64
   6  -1   2  107.54   10.78
  -1  -5   3  109.32   11.38
   6  -1   3  120.58   12.68
  -1  -5   4  861.53   35.01
   6  -1   4  776.23   36.01
   6  -1   5  141.34   16.72
  -1  -5   5  142.45   15.29
   6  -1   6   54.04   11.44
  -1  -5   6   65.70   11.55
   6  -1   7  281.18   27.93
  -1  -5   7  308.06   26.17
  -1  -5   8   84.45   14.63
   6  -1   8   47.25   12.37
  -1  -5   9   48.72   12.21
   6  -1   9   48.31   13.71
   6  -1  10   29.90   12.45
  -1  -5  10   23.82   10.25
  -6   6 -10    8.95    7.93
  -6   6  -9   59.71   15.99
  -6   6  -8  129.48   21.93
  -6   6  -7   74.97   15.30
  -6   6  -6  248.35   26.36
  -6   6  -5  410.22   31.59
   6   0  -5  326.58   13.73
  -6   6  -4  105.58   15.66
  -6   6  -3   80.80   12.88
  -6   6  -2  953.44   41.19
  -6   6  -1  317.07   22.54
   6   0   0  282.05   12.28
  -6   6   0  310.40   21.30
   6   0   1  424.99   18.47
  -6   6   1  475.98   25.64
   0  -6   1  474.44   24.41
   6   0   1  423.00   19.06
   0  -6   2  137.28   13.79
   6   0   2  117.25   11.51
  -6   6   2  119.72   13.31
   6   0   3  671.99   30.40
   0  -6   3  660.68   30.96
   6   0   4  336.21   23.98
   0  -6   4  350.95   23.99
   0  -6   5   35.28    8.19
   6   0   5   37.65    9.37
   6   0   6  439.21   32.07
   0  -6   6  474.69   31.80
   6   0   7  112.95   17.17
   0  -6   7   92.73   15.67
   6   0   8   98.97   17.84
   0  -6   8   86.09   15.64
   6   0   9   47.78   13.80
   0  -6   9   69.57   15.20
   6   0  10    8.47    8.51
   0  -6  10   -1.39    4.65
   0  -6  11   84.60   18.12
  -7   6 -10   97.57   20.62
  -7   6  -9   92.59   19.55
  -7   6  -8   14.82    8.75
  -7   6  -7   58.93   14.02
  -7   6  -6  438.10   35.21
  -7   6  -5   23.92    8.85
  -7   6  -4  164.08   19.15
  -7   6  -3  418.81   29.24
  -7   6  -2  688.65   35.06
  -7   6  -1  132.72   14.68
  -7   6   0  855.27   35.86
   6   1   0  785.24   21.84
   1  -7   0  826.04   35.82
  -7   6   1  186.68   16.66
   6   1   1  166.99   12.57
   1  -7   1  189.23   17.47
  -7   6   2  262.73   19.62
   1  -7   2  248.84   19.83
   6   1   3  488.94   26.29
   1  -7   3  469.14   28.55
   6   1   4  196.98   18.45
   1  -7   4  184.45   19.56
   1  -7   5   16.99    6.40
   6   1   5   15.07    6.49
   6   1   6  616.88   38.54
   1  -7   6  577.10   37.09
   6   1   7   19.90    9.04
   1  -7   7   29.54    9.35
   6   1   8   19.30   10.13
   1  -7   8   -0.95    5.28
   1  -7   9   82.19   17.80
   1  -7  10   -6.69    6.94
   1  -7  11    7.87    6.34
  -8   6 -10   40.97   13.43
  -8   6  -9   54.00   15.58
  -8   6  -8   34.42   12.89
  -8   6  -7   85.71   17.38
  -8   6  -6   69.76   14.70
  -8   6  -5  322.28   29.35
  -8   6  -4   40.80   10.09
  -8   6  -3    3.95    4.43
  -8   6  -2  564.49   32.76
   6   2  -1  389.43   12.66
   6   2  -1  405.52   12.22
  -8   6   0  124.82   14.57
   2  -8   0  125.32   14.96
   6   2   0   95.80    8.44
  -8   6   1  978.24   38.52
   2  -8   1  870.48   39.83
   2  -8   2  435.01   28.86
  -8   6   2  450.36   25.61
   2  -8   3   18.12    6.28
  -8   6   3   24.01    6.31
   2  -8   4  172.82   19.58
   2  -8   5   29.58    9.87
   2  -8   6    7.12    5.44
   2  -8   7  121.49   19.26
   2  -8   8   17.91    7.77
   2  -8   9   32.00   10.10
   2  -8  10   54.83   15.76
   2  -8  11   -1.58    6.41
  -9   6  -9   31.51   12.47
  -9   6  -8   68.69   16.78
  -9   6  -7  109.76   19.38
  -9   6  -6  227.12   26.24
  -9   6  -5   59.15   12.89
  -9   6  -4  198.09   22.50
  -9   6  -3  200.17   20.95
  -9   6  -2  185.81   19.48
   6   3  -2  169.81    8.01
   6   3  -2  163.41    7.98
  -9   6  -1   43.35    9.10
   6   3  -1   35.92    4.81
   6   3  -1   39.96    4.83
   3  -9  -1   55.44   10.90
   3  -9   0   87.63   13.54
  -9   6   0   73.19   11.03
   6   3   0   64.03    7.70
  -9   6   1   63.07    9.94
   3  -9   1   65.27   12.79
   3  -9   2  162.70   19.00
  -9   6   2  155.26   15.55
   3  -9   3    7.95    5.78
  -9   6   3   16.05    5.36
   3  -9   4  149.62   19.60
  -9   6   4  171.91   16.27
   3  -9   5   55.62   13.27
   3  -9   6   56.60   12.48
   3  -9   7  315.07   31.13
   3  -9   8   16.65    8.31
   3  -9   9   72.89   17.50
   3  -9  10   45.13   14.93
 -10   6  -9   52.78   16.14
 -10   6  -8    2.65    5.31
 -10   6  -7   17.24    9.94
 -10   6  -6  132.20   20.80
 -10   6  -5  158.65   21.64
 -10   6  -4  140.43   19.51
 -10   6  -3  288.03   25.82
   6   4  -2  257.60   13.13
 -10   6  -2  306.76   25.23
   4 -10  -1  113.32   17.09
 -10   6  -1  111.63   14.69
   6   4  -1   90.68    8.75
 -10   6   0  462.90   28.19
   4 -10   0  480.83   34.36
   4 -10   1   87.50   15.38
 -10   6   1  109.93   13.35
 -10   6   2  147.27   14.74
   4 -10   2  111.74   16.81
   4 -10   3   68.28   13.60
 -10   6   3  105.97   12.61
 -10   6   4   83.50   11.28
   4 -10   4   89.83   17.04
   4 -10   5   22.62    9.17
   4 -10   6   45.77   11.88
   4 -10   7   53.21   13.60
   4 -10   8   30.13   12.30
   4 -10   9   25.96   11.78
 -11   6  -8    3.40    8.02
 -11   6  -7   68.55   16.46
 -11   6  -6   46.96   13.13
 -11   6  -5   13.85    8.03
 -11   6  -4   89.53   15.91
 -11   6  -3   -1.40    4.42
 -11   6  -2   15.15    6.08
   5 -11  -2   15.27    7.22
 -11   6  -1   -2.55    5.01
   5 -11  -1    8.11    6.90
   6   5  -1    1.28    1.75
 -11   6   0  277.08   21.72
   5 -11   0  309.60   29.52
   5 -11   1   71.94   14.31
 -11   6   1   87.86   11.90
   5 -11   2   22.23    8.91
 -11   6   2   33.34    7.49
   5 -11   3  157.30   21.87
   5 -11   4   75.98   16.73
   5 -11   5   22.80   10.44
   5 -11   6   46.90   13.49
   5 -11   7   28.64   11.56
   5 -11   8   31.67   12.13
 -12   6  -8  118.18   23.13
 -12   6  -7   73.64   17.20
 -12   6  -6   15.60    8.78
 -12   6  -5  117.04   19.63
 -12   6  -4   73.94   15.10
 -12   6  -3   -0.57    4.68
   6 -12  -3    3.41    5.13
 -12   6  -2  154.95   18.74
   6 -12  -2  168.89   23.55
 -12   6  -1   52.75   10.49
   6 -12  -1   57.99   13.83
 -12   6   0   37.38    8.32
   6 -12   0   49.42   14.00
   6 -12   1   33.61   10.85
   6 -12   2    6.64    5.92
   6 -12   3   59.98   14.76
   6 -12   4   19.88    9.86
   6 -12   5   19.13    8.87
   6 -12   6    6.00    7.44
   6 -12   7    6.74    5.80
   6 -12   8   16.76   10.44
 -13   6  -7    3.97    5.89
 -13   6  -6   15.99    8.89
 -13   6  -5   17.14    7.85
   7 -13  -4    8.96    6.03
 -13   6  -4    8.52    5.81
 -13   6  -3   66.18   13.27
   7 -13  -3   42.23   12.63
   7 -13  -2   80.41   17.29
   7 -13  -1   47.15   13.17
   7 -13   0  202.10   26.41
   7 -13   1  238.40   28.40
   7 -13   2   83.67   17.08
   7 -13   3   40.16   12.37
   7 -13   4   46.65   14.29
   7 -13   5   32.34   12.16
   7 -13   6   16.07    9.13
 -12   5  -8   42.86   14.54
 -12   5  -7  -11.29    8.28
 -12   5  -6   29.92   10.39
 -12   5  -5    6.52    5.68
 -12   5  -4    0.35    4.79
   7 -12  -3   67.56   14.82
 -12   5  -3   90.61   14.67
 -12   5  -2   80.84   12.66
   7 -12  -2   62.39   13.68
 -12   5  -1   16.97    5.73
   7 -12  -1   27.85   10.02
   5   7  -1   13.26    4.92
   5   7   0  128.03   15.11
   7 -12   0  158.73   22.70
   7 -12   1   23.78    9.97
   7 -12   2   94.34   18.30
   7 -12   3   31.75   11.43
   7 -12   4   89.67   18.66
   7 -12   5   79.32   18.29
   7 -12   6    5.19    6.14
   7 -12   7   16.83    9.69
 -11   4  -8   16.66    9.52
 -11   4  -7   49.41   13.15
 -11   4  -6   55.67   13.15
 -11   4  -5  160.62   20.66
 -11   4  -4   29.49   10.10
   7 -11  -3  316.14   30.15
 -11   4  -3  262.07   23.32
   4   7  -3  257.63   20.02
   7 -11  -2  413.62   33.50
 -11   4  -2  476.73   28.84
   4   7  -2  460.37   26.87
   7 -11  -1  325.23   30.08
 -11   4  -1  310.66   21.48
   4   7  -1  308.56   22.17
   7 -11   0  328.22   30.22
 -11   4   0  283.33   18.32
   7 -11   1   54.00   12.58
   7 -11   2   43.29   11.68
   7 -11   3   92.78   16.57
   7 -11   4   72.61   16.03
   7 -11   5   32.97   11.74
   7 -11   6   -3.53    9.65
   7 -11   7   38.26   13.85
   7 -11   8   -7.98    9.17
 -10   3  -9   54.40   15.96
 -10   3  -8   39.20   13.11
 -10   3  -7    6.48    5.78
 -10   3  -6   26.13    9.52
   3   7  -5  167.53   17.77
 -10   3  -5  162.13   19.97
 -10   3  -4   63.36   11.80
   3   7  -4   67.94   11.23
   7 -10  -3   85.44   14.68
 -10   3  -3   94.57   13.07
   3   7  -3   70.44   10.77
   3   7  -2  197.21   17.75
 -10   3  -2  226.14   18.72
   7 -10  -2  192.09   21.64
 -10   3  -1    9.98    4.61
   7 -10  -1    9.11    6.51
   3   7  -1    9.37    4.16
   7 -10   0  464.22   34.15
 -10   3   0  462.89   20.92
   7 -10   1   41.52   10.46
 -10   3   1   54.23    5.94
   7 -10   2    8.58    5.67
   7 -10   3  236.71   26.42
   7 -10   4  108.04   18.49
   7 -10   5   42.99   12.52
   7 -10   6   77.38   17.08
   7 -10   7    9.24    5.33
   7 -10   8    9.01    7.97
   7 -10   9  131.80   25.37
  -9   2  -9   88.34   19.32
  -9   2  -8   49.58   13.84
   2   7  -7   51.83   10.81
  -9   2  -7   61.95   14.52
   2   7  -6  216.20   21.58
  -9   2  -6  210.98   23.99
   2   7  -5   53.70   10.33
  -9   2  -5   51.74   11.16
   2   7  -4  192.48   18.77
  -9   2  -4  181.37   18.97
   2   7  -3  241.11   19.81
  -9   2  -3  221.93   19.33
   7  -9  -2  360.40   27.66
  -9   2  -2  377.99   22.61
   2   7  -2  343.68   23.41
   7  -9  -1  164.20   19.01
  -9   2  -1  141.04   12.24
   2   7  -1  143.12   15.27
  -9   2   0  226.76   13.18
  -9   2   0  255.57   13.75
   7  -9   1  144.21   18.33
  -9   2   1  112.17    6.50
   7  -9   2   18.39    7.05
   7  -9   3  149.52   20.12
   7  -9   4  188.14   23.57
   7  -9   5   66.72   13.74
   7  -9   6    8.28    5.79
   7  -9   7   28.49   11.98
   7  -9   8   33.00   12.60
   7  -9   9   23.16   11.56
  -8   1 -10   17.88   10.35
  -8   1  -9   95.13   18.91
   1   7  -8   99.94   16.79
  -8   1  -8   91.73   17.46
   1   7  -7   52.81   12.23
  -8   1  -7   30.96   11.05
   1   7  -6   24.95    7.58
  -8   1  -6   23.06    8.58
   1   7  -5  122.81   15.85
  -8   1  -5  123.97   16.76
  -8   1  -4  638.94   34.71
   1   7  -4  699.84   36.14
   1   7  -3   25.78    6.43
  -8   1  -3   34.17    7.38
   1   7  -2  327.75   23.02
  -8   1  -2  355.88   20.88
   7  -8  -2  293.86   23.32
  -8   1  -1  473.31   21.04
   1   7  -1  480.58   27.35
   7  -8  -1  500.47   31.29
  -8   1  -1  435.36   21.20
  -8   1   0   10.86    2.79
  -8   1   0    8.66    2.38
   7  -8   0    5.21    4.14
   7  -8   1  206.33   20.79
   7  -8   2  108.87   15.38
   7  -8   3  132.84   18.32
   7  -8   4   90.95   15.90
   7  -8   5  206.78   24.64
   7  -8   6   53.52   12.41
   7  -8   7    9.55    7.42
   7  -8   8   61.11   16.52
   7  -8   9   17.76    9.97
   0   7 -10   23.07   10.07
  -7   0 -10   13.70   10.38
   0   7  -9  113.52   18.84
  -7   0  -9  126.71   21.47
   0   7  -8   18.44    8.08
  -7   0  -8   12.85    8.31
   0   7  -7   14.35    6.19
  -7   0  -7   25.07   10.83
   0   7  -6  478.09   32.82
  -7   0  -6  455.25   33.03
   0   7  -5   47.29    9.79
  -7   0  -5   54.20   11.39
  -7   0  -4   67.60   11.09
   0   7  -4   86.76   13.32
   0   7  -3  530.86   29.85
  -7   0  -3  521.97   27.58
   0   7  -2  497.80   27.98
   7  -7  -2  456.56   27.10
  -7   0  -2  481.88   23.38
  -7   0  -1  114.94   10.40
  -7   0  -1  133.27   10.59
   7  -7  -1  138.09   15.44
   0   7  -1  127.43   14.12
   7  -7   0  604.58   31.87
  -7   0   0  541.74   18.08
   7  -7   1  339.24   24.73
   7  -7   2  221.37   21.21
   7  -7   3  201.59   21.68
   7  -7   4  127.11   17.79
   7  -7   5  573.80   39.18
   7  -7   6   40.69   11.23
   7  -7   7   17.89    8.23
   7  -7   8   48.37   13.82
   7  -7   9   74.06   18.24
   7  -7  10    8.15    7.70
  -1   7 -11   -3.90    5.75
  -1   7 -10    6.75    5.79
  -1   7  -9   91.00   17.36
  -1   7  -8    5.58    6.14
  -6  -1  -8    9.29    8.86
  -1   7  -7   35.43   10.15
  -6  -1  -7   25.82    9.60
  -1   7  -6  512.36   34.78
  -6  -1  -6  585.34   36.60
  -1   7  -5   11.39    6.14
  -6  -1  -5   14.73    7.27
  -1   7  -4  176.42   19.14
  -6  -1  -4  202.96   18.43
  -1   7  -3  451.21   28.02
  -6  -1  -3  488.19   25.90
   7  -6  -2  220.09   17.53
  -1   7  -2  218.40   19.27
  -1   7  -1  183.01   16.94
   7  -6  -1  204.99   17.09
  -6  -1  -1  163.02   12.58
   7  -6   0  781.29   33.64
  -6  -1   0  763.11   22.17
  -1   7   0  746.99   34.85
   7  -6   1  110.33   13.17
   7  -6   2  612.36   33.07
   7  -6   3  323.80   25.83
   7  -6   4  171.54   19.24
   7  -6   5   15.70    5.67
   7  -6   6  544.69   39.63
   7  -6   7   54.90   14.07
   7  -6   8    1.12    5.99
   7  -6   9  114.01   21.61
   7  -6  10   76.74   18.29
  -2   7 -11    1.08    4.40
  -2   7 -10   37.27   12.34
  -2   7  -9   63.59   14.79
  -2   7  -8   56.08   14.03
  -2   7  -7   13.03    6.99
  -2   7  -6  219.66   23.28
  -2   7  -5  240.18   23.43
  -2   7  -4   13.78    7.45
  -2   7  -3  235.12   20.50
   7  -5  -2  535.89   24.92
  -2   7  -2  644.50   33.04
   7  -5  -1  930.90   32.88
  -2   7  -1  965.35   39.51
  -5  -2  -1  870.22   29.50
  -5  -2   0  939.08   26.21
  -2   7   0  950.48   38.67
   7  -5   0  869.45   32.90
  -5  -2   1 1178.98   23.34
   7  -5   1 1167.34   40.66
  -5  -2   2  360.21    9.09
  -5  -2   2  302.50    8.22
   7  -5   2  333.82   23.32
  -5  -2   3   12.92    1.88
   7  -5   3    4.15    4.19
  -5  -2   4  598.24   17.12
   7  -5   4  554.71   34.12
  -5  -2   5  227.68   13.04
  -5  -2   5  227.72   13.03
  -5  -2   6  201.63   14.46
   7  -5   6  174.64   22.26
   7  -5   7   35.46   10.89
   7  -5   8  205.38   26.92
   7  -5   9    4.19    6.24
   7  -5  10   14.27    7.80
  -3   7 -11   37.02   13.90
  -3   7 -10   -0.67    5.54
  -3   7  -9   29.45    9.93
  -3   7  -8   74.32   16.02
  -3   7  -7   67.94   13.93
  -3   7  -6  220.51   23.53
  -3   7  -5  125.66   17.65
  -3   7  -4  277.26   24.19
   7  -4  -3 1328.13   35.03
  -3   7  -3 1496.08   53.20
  -3   7  -2  135.83   16.02
   7  -4  -2  124.08   10.78
   7  -4  -1  109.36   10.20
  -4  -3  -1  120.98   11.47
  -3   7  -1  126.80   15.02
  -3   7   0  765.91   34.46
   7  -4   0  773.33   26.88
   7  -4   0  803.75   29.34
   7  -4   1    2.73    2.86
  -4  -3   1    6.11    2.30
  -4  -3   2  247.77   11.79
   7  -4   2  277.56   20.24
   7  -4   3  604.86   32.04
  -4  -3   3  604.96   19.92
   7  -4   4   75.71   12.62
  -4  -3   4   71.88    7.55
  -4  -3   4   72.52    7.82
  -4  -3   5  788.74   27.87
   7  -4   5  855.78   44.57
  -4  -3   5  841.47   29.64
   7  -4   6  370.30   31.56
  -4  -3   6  366.88   21.61
   7  -4   7   68.99   15.52
  -4  -3   7   51.47    9.02
   7  -4   8  176.82   23.79
   7  -4   9   52.21   14.76
   7  -4  10   -0.41    4.90
  -4   7 -11   13.93   10.59
  -4   7 -10    6.37    7.64
  -4   7  -9  123.56   21.32
  -4   7  -8    8.71    7.03
  -4   7  -7   18.50    8.00
  -4   7  -6  522.35   36.99
  -4   7  -5   71.20   13.22
   7  -3  -5   69.31    8.42
   7  -3  -4  225.85   13.52
  -4   7  -4  307.52   25.73
  -4   7  -3 1135.89   47.43
   7  -3  -3 1027.21   26.22
  -4   7  -2  421.31   27.69
   7  -3  -2  392.05   15.71
  -4   7  -1  496.77   29.03
   7  -3  -1  440.23   18.06
  -4   7   0 1442.23   48.34
   7  -3   0 1374.79   34.98
   7  -3   0 1376.60   33.58
  -3  -4   1  278.34   14.97
   7  -3   1  248.33   16.61
  -4   7   1  241.58   20.28
  -3  -4   2  805.25   26.03
   7  -3   2  811.48   32.95
  -3  -4   3  460.11   20.74
   7  -3   3  487.23   28.01
  -3  -4   4   31.88    5.91
  -3  -4   4   28.02    5.41
   7  -3   4   24.37    7.53
  -3  -4   5  177.76   15.35
   7  -3   5  199.93   20.90
  -3  -4   6  204.38   17.88
   7  -3   6  215.37   23.80
  -3  -4   7   64.08   10.38
   7  -3   7   38.59   10.05
  -3  -4   8   10.59    5.87
   7  -3   8   -2.99    6.39
   7  -3   9  105.72   18.98
   7  -3  10   43.07   12.93
  -5   7 -10   51.89   14.59
  -5   7  -9   63.36   16.97
  -5   7  -8   27.00   11.36
  -5   7  -7  138.85   20.81
  -5   7  -6  314.13   29.70
  -5   7  -5   69.74   12.17
   7  -2  -5   73.56    7.53
  -5   7  -4   16.56    7.96
   7  -2  -4   25.33    3.69
   7  -2  -3   59.90    4.42
  -5   7  -3   68.72   12.62
   7  -2  -3   61.33    4.50
   7  -2  -2   92.33    5.41
  -5   7  -2  100.34   13.98
  -5   7  -1  368.72   25.62
   7  -2  -1  363.66   13.46
  -5   7   0  342.97   23.94
   7  -2   0  313.01   14.65
   7  -2   0  326.11   15.39
  -5   7   1  247.98   20.38
  -2  -5   1  275.26   16.93
   7  -2   1  263.88   16.17
   7  -2   1  261.23   16.23
  -2  -5   2  488.63   22.97
   7  -2   2  494.37   25.19
   7  -2   3  239.22   19.28
  -2  -5   3  222.29   16.06
  -2  -5   4  512.53   26.18
   7  -2   4  457.25   29.36
  -2  -5   5  410.01   24.90
   7  -2   5  407.38   29.44
  -2  -5   6  295.22   23.10
   7  -2   6  294.52   26.54
   7  -2   7  342.40   31.87
  -2  -5   7  410.39   29.46
   7  -2   8  120.22   20.21
  -2  -5   8  137.89   18.11
   7  -2   9   71.95   16.82
  -2  -5   9   75.68   14.43
   7  -2  10   41.61   13.39
  -6   7 -10  185.04   28.30
  -6   7  -9   37.63   13.73
  -6   7  -8  196.12   26.46
  -6   7  -7   23.55    9.22
  -6   7  -6   89.80   16.96
  -6   7  -5  198.54   22.58
  -6   7  -4  215.90   22.76
  -6   7  -3  101.15   15.39
  -6   7  -2  255.04   22.41
  -6   7  -1  758.73   36.87
   7  -1   0  388.22   15.24
   7  -1   0  355.92   14.50
  -6   7   0  412.54   26.31
   7  -1   1  734.21   26.05
  -1  -6   1  791.59   31.72
   7  -1   1  693.85   25.33
  -6   7   1  747.51   35.36
   7  -1   2  425.82   22.61
  -6   7   2  420.63   27.18
  -1  -6   3   96.06   11.57
   7  -1   3   89.78   11.43
   7  -1   4  156.38   16.52
  -1  -6   4  150.87   15.67
   7  -1   5   47.29   10.42
  -1  -6   5   34.53    8.00
   7  -1   6    9.78    6.14
  -1  -6   6    8.52    4.66
   7  -1   7  114.74   18.52
  -1  -6   7  108.15   15.79
   7  -1   8   58.11   13.77
  -1  -6   8   49.64   11.70
  -1  -6   9   49.25   12.40
   7  -1   9   58.37   15.39
   7  -1  10   24.72   11.44
  -7   7 -10   19.92   11.43
  -7   7  -9   63.07   15.07
  -7   7  -8   44.07   12.70
  -7   7  -7   13.82    8.19
  -7   7  -6    9.05    6.58
  -7   7  -5  547.33   38.22
  -7   7  -4  132.25   18.28
  -7   7  -3  202.05   21.32
  -7   7  -2  205.69   20.50
  -7   7  -1  357.73   25.92
  -7   7   0  666.71   33.99
   7   0   0  548.06   18.10
   7   0   1  134.44   10.89
  -7   7   1  160.60   16.72
   0  -7   1  133.92   14.53
   7   0   1  122.38   10.68
   7   0   2  462.27   23.27
   0  -7   2  483.08   27.69
  -7   7   2  473.76   27.75
   7   0   3  595.30   29.74
   0  -7   3  595.63   31.85
   7   0   4   46.38    9.75
   0  -7   4   72.04   12.00
   0  -7   5   21.79    7.04
   7   0   5   34.79    9.11
   7   0   6  451.51   33.59
   0  -7   6  474.73   33.17
   0  -7   7   10.84    6.54
   7   0   7    9.84    6.22
   0  -7   8   10.88    6.80
   7   0   8    9.26    7.15
   0  -7   9  111.66   19.46
   7   0   9  142.06   23.63
   0  -7  10   10.36    5.72
   7   0  10   27.73   12.51
  -8   7  -9   98.94   20.59
  -8   7  -8   18.37    9.14
  -8   7  -7  160.16   23.26
  -8   7  -6  205.25   25.44
  -8   7  -5   68.71   14.48
  -8   7  -4  270.89   26.09
  -8   7  -3  356.47   28.43
  -8   7  -2  185.95   19.74
  -8   7  -1  204.17   20.13
   1  -8   0   88.48   12.86
  -8   7   0   78.40   12.41
   7   1   0   69.09    6.65
  -8   7   1  295.74   22.59
   1  -8   1  286.16   23.14
   7   1   1  245.84   15.98
   1  -8   2   29.47    8.48
  -8   7   2   39.17    8.66
  -8   7   3  109.80   13.80
   1  -8   3   91.37   13.60
   1  -8   4   55.54   11.95
   1  -8   5   71.95   13.71
   7   1   5   76.59   13.63
   1  -8   6   90.02   15.60
   7   1   6  119.94   17.94
   1  -8   7  147.15   20.63
   1  -8   8    6.15    6.31
   1  -8   9    3.30    4.12
   1  -8  10   77.35   17.85
  -9   7  -9   22.19   11.55
  -9   7  -8   52.52   15.14
  -9   7  -7  133.14   21.85
  -9   7  -6   41.21   12.61
  -9   7  -5  177.46   23.13
  -9   7  -4  167.15   21.01
  -9   7  -3  105.84   16.21
  -9   7  -2   81.39   13.37
   7   2  -1  204.02    7.83
   7   2  -1  180.46    7.83
   7   2   0   19.05    4.05
   2  -9   0   14.00    7.04
  -9   7   0   23.62    7.25
   2  -9   1  115.79   15.94
  -9   7   1  137.06   15.67
   2  -9   2 1101.42   48.30
  -9   7   2 1233.09   46.13
  -9   7   3   44.98    9.06
   2  -9   3   32.41    9.12
  -9   7   4   13.55    5.88
   2  -9   4   14.15    6.79
   2  -9   5  604.70   39.77
   2  -9   6    5.85    6.16
   2  -9   7   27.08    9.62
   2  -9   8   66.05   15.68
   2  -9   9   12.13    7.37
   2  -9  10   23.61   11.63
 -10   7  -9   96.19   21.35
 -10   7  -8   17.06    9.35
 -10   7  -7   28.91   10.20
 -10   7  -6   29.65   11.17
 -10   7  -5   97.56   17.23
 -10   7  -4   30.48    9.31
 -10   7  -3  108.83   16.71
 -10   7  -2  188.38   20.71
 -10   7  -1  112.15   15.65
   3 -10  -1  134.17   17.96
   7   3  -1  124.81    8.14
   3 -10   0   51.86   10.99
 -10   7   0   61.83   11.67
   3 -10   1  109.07   16.16
 -10   7   1  125.59   14.98
   3 -10   2  358.77   29.97
 -10   7   2  416.52   27.55
   3 -10   3   29.27    9.55
 -10   7   3   32.75    8.56
 -10   7   4   17.78    5.86
   3 -10   4   14.67    6.33
 -10   7   5  240.91   21.47
   3 -10   5  253.29   27.02
   3 -10   6    6.32    5.13
   3 -10   7   25.53   10.68
   3 -10   8   -0.11    4.89
   3 -10   9   23.06   10.62
   3 -10  10    1.36    6.81
 -11   7  -8   60.78   16.33
 -11   7  -7   42.42   14.11
 -11   7  -6   32.87   11.18
 -11   7  -5   41.57   12.87
 -11   7  -4  164.56   21.89
 -11   7  -3  165.88   20.89
 -11   7  -2  102.67   15.45
   4 -11  -1  206.10   23.37
 -11   7  -1  267.13   24.49
   4 -11   0  364.91   31.89
 -11   7   0  376.95   27.58
   4 -11   1   73.62   14.64
 -11   7   1   82.70   12.89
 -11   7   2  177.22   17.68
   4 -11   2  163.70   21.78
   4 -11   3   26.13    9.00
 -11   7   3   49.62    9.46
   4 -11   4    8.72    7.31
   4 -11   5   34.33   11.19
   4 -11   6    8.79    6.80
   4 -11   7   -5.52    7.17
   4 -11   8   13.85    9.03
   4 -11   9   -4.93    7.04
 -12   7  -8   20.36   10.87
 -12   7  -7   57.30   16.00
 -12   7  -6   21.64    9.35
 -12   7  -5   35.75   11.71
 -12   7  -4  206.09   25.06
 -12   7  -3   47.99   12.42
 -12   7  -2    5.17    4.39
   5 -12  -2   13.48    8.29
 -12   7  -1   49.02    9.93
   5 -12  -1   47.50   12.29
   5 -12   0  129.05   20.82
 -12   7   0  129.92   16.55
 -12   7   1   38.89    8.88
   5 -12   1   32.46   11.75
   5 -12   2   85.31   17.34
   5 -12   3    9.84    5.07
   5 -12   4   14.24    8.42
   5 -12   5   93.58   18.35
   5 -12   6   38.80   13.37
   5 -12   7    9.45    8.83
   5 -12   8   90.91   20.95
 -13   7  -7   28.38   13.36
 -13   7  -6    9.93    6.14
 -13   7  -5   20.76    9.89
 -13   7  -4   81.15   16.38
 -13   7  -3    3.21    3.75
   6 -13  -3   -1.47    4.79
 -13   7  -2   33.72    9.59
   6 -13  -2    9.98    5.42
 -13   7  -1   70.83   13.00
   6 -13  -1   79.87   16.89
   6 -13   0   62.43   15.81
   6 -13   1  105.92   18.82
   6 -13   2   26.50   10.15
   6 -13   3   21.23   10.10
   6 -13   4   16.94   10.04
   6 -13   5   48.51   14.93
   6 -13   6   25.14   11.37
   6 -13   7    5.07    7.21
 -14   7  -7    6.38    7.64
 -14   7  -6   27.16   11.96
 -14   7  -5   65.30   15.49
   7 -14  -4   14.07    8.38
 -14   7  -4    7.33    6.25
   7 -14  -3   -1.54    6.00
   7 -14  -2    9.58    8.80
   7 -14  -1   45.42   14.36
   7 -14   0   66.45   16.13
   7 -14   1    8.06    7.60
   7 -14   2  -11.08    9.61
   7 -14   3   70.35   17.21
   7 -14   4   38.85   14.22
   7 -14   5   42.88   14.93
   8 -15  -3   -3.45    6.97
   8 -15  -2    1.66    5.13
   8 -15  -1   28.67   12.45
   8 -15   0   25.83   11.18
   8 -15   1  -22.50   12.34
   8 -15   2    5.71    8.15
   8 -15   3   25.60   11.01
 -14   6  -7   15.56   10.36
 -14   6  -6   41.88   12.51
   8 -14  -5   17.90    9.30
   8 -14  -4   61.70   15.21
   8 -14  -3   83.02   18.28
   8 -14  -2   17.89   10.09
   8 -14  -1  117.79   21.73
   8 -14   0   98.70   19.75
   8 -14   1   -6.38    5.70
   8 -14   2   39.81   12.34
   8 -14   3   -2.34    8.17
   8 -14   4   -0.94    5.88
   8 -14   5   -0.80    7.00
 -13   5  -7    2.65    5.54
 -13   5  -6   35.48   11.79
 -13   5  -5   -9.69    7.81
   8 -13  -4   92.41   18.11
 -13   5  -4   56.42   12.85
   8 -13  -3  156.90   22.87
   8 -13  -2   12.97    9.07
   8 -13  -1   17.21   11.11
   8 -13   0    4.82    7.83
   8 -13   1   34.11   12.07
   8 -13   2   -4.23    9.01
   8 -13   3   -4.51    8.31
   8 -13   4   11.39    9.30
   8 -13   5   57.99   15.82
   8 -13   6    6.56    7.29
 -12   4  -8   13.47    9.59
 -12   4  -7  102.46   19.18
 -12   4  -6   76.64   16.03
 -12   4  -5   -3.97    5.66
   8 -12  -4   51.83   13.94
 -12   4  -4   42.59   10.40
   8 -12  -3   59.18   13.76
 -12   4  -3   66.20   11.78
 -12   4  -2   61.02   10.52
   8 -12  -2   68.13   15.94
   4   8  -2   75.53   11.96
   8 -12  -1   71.47   16.46
   4   8  -1   63.33   10.98
   4   8   0   21.97    7.55
   8 -12   0   28.99   10.82
   8 -12   1   26.93   10.88
   8 -12   2   79.78   16.54
   8 -12   3   40.14   11.30
   8 -12   4   87.40   18.06
   8 -12   5   68.14   16.53
   8 -12   6    9.31    8.60
   8 -12   7   13.25    9.63
 -11   3  -8    3.07    5.16
 -11   3  -7   49.90   13.56
 -11   3  -6   81.71   16.00
 -11   3  -5    9.77    4.42
   8 -11  -4    1.39    5.14
 -11   3  -4    0.96    3.76
   3   8  -4    4.85    3.91
   8 -11  -3  154.28   20.79
   3   8  -3  149.77   16.97
 -11   3  -3  146.65   16.68
 -11   3  -2   77.23   11.12
   8 -11  -2   68.67   14.48
   3   8  -2   61.62   10.94
   3   8  -1  105.20   13.96
   8 -11  -1   96.64   17.22
 -11   3  -1   91.74   10.83
   3   8   0  254.67   22.32
   8 -11   0  223.50   25.27
   8 -11   1   38.14   11.75
   8 -11   2  136.74   19.77
   8 -11   3   69.43   15.71
   8 -11   4   17.43    7.07
   8 -11   5   57.15   15.44
   8 -11   6   12.47    7.53
   8 -11   7   24.22   11.43
   8 -11   8   17.02   10.24
 -10   2  -9   32.36   12.19
 -10   2  -8    9.22    7.63
 -10   2  -7   47.17   12.99
   2   8  -6   45.35    9.95
 -10   2  -6   47.66   11.98
   2   8  -5   20.00    7.20
 -10   2  -5   10.17    5.49
 -10   2  -4  135.79   16.61
   2   8  -4  125.54   16.56
   8 -10  -3  161.55   20.34
   2   8  -3  199.82   19.64
 -10   2  -3  204.08   18.99
   8 -10  -2   30.68   10.00
 -10   2  -2   39.00    7.68
   2   8  -2   28.56    7.66
   2   8  -1  336.85   25.08
   8 -10  -1  373.70   31.16
 -10   2  -1  359.36   19.82
   8 -10   0  325.30   28.77
 -10   2   0  339.61   15.73
   2   8   0  335.64   25.87
   8 -10   1  203.03   22.73
   8 -10   2   29.69    8.11
   8 -10   3  394.44   34.18
   8 -10   4  123.12   20.06
   8 -10   5   10.50    6.65
   8 -10   6   25.81   10.45
   8 -10   7   33.16   11.69
   8 -10   8   17.08   10.15
  -9   1  -9   20.67   11.16
  -9   1  -8   16.81    8.42
   1   8  -7  114.70   17.26
  -9   1  -7  149.63   21.30
   1   8  -6   33.91    9.35
  -9   1  -6   34.91   10.29
   1   8  -5   52.25   11.11
  -9   1  -5   59.76   11.94
   1   8  -4  369.47   28.04
  -9   1  -4  378.22   26.96
   8  -9  -3   97.48   15.00
   1   8  -3  114.21   15.19
  -9   1  -3  118.20   13.90
   8  -9  -2   34.21    8.97
  -9   1  -2   47.62    7.75
   1   8  -2   41.36    9.57
   8  -9  -1  341.62   28.02
   1   8  -1  300.41   23.68
  -9   1  -1  294.73   16.88
   8  -9   0   18.16    7.69
   1   8   0   15.59    6.19
   8  -9   1   18.34    7.99
   8  -9   2   81.49   14.03
   8  -9   3   53.60   13.04
   8  -9   4   27.26    9.64
   8  -9   5  216.58   26.57
   8  -9   6  -17.04   10.21
   8  -9   7   43.95   13.81
   8  -9   8  118.87   22.12
   8  -9   9    8.00    8.80
   0   8  -9    9.38    6.78
  -8   0  -9   29.63   12.22
   0   8  -8    5.27    5.30
  -8   0  -8    2.15    5.91
   0   8  -7   49.37   11.60
  -8   0  -7   81.54   15.85
   0   8  -6  375.21   30.67
  -8   0  -6  380.91   31.51
   0   8  -5   73.26   13.25
  -8   0  -5   82.72   13.78
   0   8  -4  436.50   30.73
  -8   0  -4  464.55   29.03
   8  -8  -3   93.04   13.97
  -8   0  -3  112.99   13.62
   0   8  -3  103.46   14.75
   8  -8  -2   26.84    8.64
  -8   0  -2   41.54    7.43
   0   8  -2   33.59    8.22
   0   8  -1  324.20   24.49
   8  -8  -1  368.48   27.08
  -8   0  -1  307.52   17.72
   8  -8   0  220.33   21.00
  -8   0   0  208.35   11.54
   0   8   0  216.76   20.00
   8  -8   1  129.13   16.48
   8  -8   2  148.52   18.65
   8  -8   3  529.37   36.16
   8  -8   4   42.30   10.80
   8  -8   5  351.97   32.11
   8  -8   6   19.74    9.22
   8  -8   7    0.49    7.76
   8  -8   8  166.59   25.93
   8  -8   9   -1.49    8.01
  -1   8 -10   54.37   15.29
  -1   8  -9   13.80    8.41
  -1   8  -8   -0.66    5.42
  -1   8  -7  116.74   18.73
  -1   8  -6   64.15   13.12
  -7  -1  -6  116.48   17.48
  -1   8  -5   66.45   13.13
  -7  -1  -5   82.33   14.08
  -1   8  -4   32.56    8.56
   8  -7  -3   75.36   11.29
  -1   8  -3   61.86   11.29
   8  -7  -2   22.31    7.68
  -1   8  -2   18.43    7.41
  -7  -1  -1  280.35   17.20
  -1   8  -1  341.04   25.30
   8  -7  -1  362.51   24.56
   8  -7   0  134.59   15.42
  -7  -1   0  132.94    9.45
  -1   8   0  150.05   16.86
   8  -7   1  275.10   22.66
   8  -7   2  179.24   19.82
   8  -7   3  340.36   27.51
   8  -7   4  318.47   28.40
   8  -7   5   72.88   14.24
   8  -7   6  215.56   26.55
   8  -7   7  181.83   25.39
   8  -7   8   29.31   11.79
   8  -7   9   98.52   21.09
  -2   8 -11   -2.36    4.84
  -2   8 -10   69.98   17.05
  -2   8  -9   22.83    9.56
  -2   8  -8   32.56   11.29
  -2   8  -7  113.81   18.95
  -2   8  -6   24.42    8.86
  -2   8  -5   43.45   10.96
  -2   8  -4  208.91   21.48
   8  -6  -3   25.85    6.31
  -2   8  -3   17.19    6.92
  -2   8  -2  433.95   29.16
   8  -6  -2  355.14   22.94
  -2   8  -1  854.87   39.77
   8  -6  -1  906.42   35.93
  -6  -2  -1  802.04   29.89
  -2   8   0  168.47   17.57
   8  -6   0  126.28   14.04
  -6  -2   0  138.93   10.42
  -6  -2   1  434.59   12.57
   8  -6   1  379.08   25.22
  -6  -2   1  400.62   13.38
   8  -6   2  422.68   28.25
   8  -6   3   12.52    5.04
   8  -6   4    5.05    5.36
   8  -6   5  278.55   27.04
   8  -6   6   66.05   14.22
   8  -6   7   59.84   14.81
   8  -6   8   42.96   13.12
   8  -6   9   74.67   18.68
   8  -6  10   20.02    8.82
  -3   8 -11    7.02    7.25
  -3   8 -10   47.22   13.84
  -3   8  -9  111.19   20.07
  -3   8  -8    5.52    6.57
  -3   8  -7  119.70   18.99
  -3   8  -6   16.22    7.67
  -3   8  -5   20.13    8.72
  -3   8  -4  228.19   23.30
   8  -5  -3   53.11    7.96
  -3   8  -3   43.85   10.80
   8  -5  -2   13.29    5.10
  -3   8  -2    3.81    4.85
  -3   8  -1  363.69   26.47
   8  -5  -1  311.44   19.50
  -5  -3   0  107.34    9.83
   8  -5   0  107.06   12.19
  -3   8   0  106.75   14.31
   8  -5   1   66.98   10.06
  -5  -3   1   56.78    6.25
  -5  -3   1   55.07    5.82
  -5  -3   2  472.08   15.29
   8  -5   2  497.96   29.24
   8  -5   3   80.04   12.81
  -5  -3   3   73.97    6.05
   8  -5   4   -0.46    4.84
  -5  -3   4    4.62    1.68
   8  -5   5  113.58   17.05
  -5  -3   5  108.05    9.38
   8  -5   6   79.34   15.68
   8  -5   7   15.42    8.35
   8  -5   8  323.47   34.57
   8  -5   9  116.40   21.74
   8  -5  10    9.27    9.69
  -4   8 -10   16.19    9.17
  -4   8  -9   34.57   12.59
  -4   8  -8   28.37   10.72
  -4   8  -7   68.81   15.62
  -4   8  -6  125.26   19.22
  -4   8  -5  312.37   28.45
   8  -4  -4  344.45   18.21
  -4   8  -4  418.25   31.73
   8  -4  -3   61.74    7.70
  -4   8  -3   67.37   12.71
  -4   8  -2  316.39   25.32
   8  -4  -2  289.83   16.20
  -4   8  -1  306.10   24.22
   8  -4  -1  248.29   15.83
   8  -4   0   45.36    7.45
  -4   8   0   46.35    9.52
  -4   8   1  261.91   22.99
   8  -4   1  255.84   18.54
  -4  -4   1  307.87   15.85
   8  -4   2  196.65   17.42
  -4  -4   2  234.40   13.59
  -4  -4   3  325.55   16.44
   8  -4   3  294.85   23.46
  -4  -4   4   25.78    4.99
   8  -4   4   25.05    7.56
  -4  -4   5    9.57    3.60
   8  -4   5   16.36    8.06
   8  -4   6  125.07   19.63
  -4  -4   6  122.01   13.29
   8  -4   7   60.64   14.65
   8  -4   8   55.35   13.08
   8  -4   9   97.66   20.53
   8  -4  10   31.91   14.02
  -5   8 -10    8.93    9.56
  -5   8  -9   48.45   14.33
  -5   8  -8   48.73   12.77
  -5   8  -7  129.74   20.78
  -5   8  -6  318.74   30.25
  -5   8  -5  267.04   27.24
   8  -3  -4   89.93    7.68
   8  -3  -4  101.08    8.13
  -5   8  -4   93.70   15.39
  -5   8  -3  229.14   22.84
   8  -3  -3  169.70    9.76
  -5   8  -2  333.43   26.64
   8  -3  -2  284.16   13.16
   8  -3  -1   30.08    4.76
  -5   8  -1   29.96    8.80
   8  -3   0  109.21    9.89
   8  -3   0  110.02   10.28
  -5   8   0  130.08   16.35
  -5   8   1  996.53   42.99
   8  -3   1  998.74   34.52
  -3  -5   1 1114.12   33.92
   8  -3   2  465.23   25.88
  -3  -5   2  468.64   22.11
  -3  -5   3  130.95   12.14
   8  -3   3  123.48   14.52
  -3  -5   4  264.89   18.41
   8  -3   4  257.86   22.82
  -3  -5   5  389.04   23.74
   8  -3   5  405.50   30.56
   8  -3   6    8.96    6.84
  -3  -5   6   14.69    5.57
   8  -3   7   84.99   16.12
  -3  -5   7  111.38   14.69
   8  -3   8    9.38    5.93
   8  -3   9   43.30   13.28
   8  -3  10   51.80   15.72
  -6   8 -10   40.84   14.23
  -6   8  -9   -1.23    8.47
  -6   8  -8   51.16   14.97
  -6   8  -7  202.13   25.94
  -6   8  -6   29.04   10.94
  -6   8  -5   10.61    5.58
  -6   8  -4  573.59   37.92
  -6   8  -3   51.80   12.24
  -6   8  -2   11.17    5.98
  -6   8  -1  543.89   33.73
   8  -2  -1  484.02   15.09
   8  -2   0   19.79    4.16
  -6   8   0   27.72    7.71
   8  -2   0   19.89    4.00
  -6   8   1  347.54   25.65
  -2  -6   1  363.00   21.31
   8  -2   1  319.22   18.36
  -6   8   2  939.00   42.65
  -2  -6   2  969.56   35.67
   8  -2   2  896.39   34.79
   8  -2   3   50.23    9.30
  -2  -6   3   47.64    7.72
  -2  -6   4  178.91   16.55
   8  -2   4  159.52   17.47
  -2  -6   5  171.46   17.25
   8  -2   5  179.64   19.91
   8  -2   6  233.06   25.08
  -2  -6   6  229.73   21.31
   8  -2   7   63.90   14.12
  -2  -6   7   66.29   11.89
   8  -2   8  106.74   18.89
  -2  -6   8  117.65   17.07
   8  -2   9   42.46   13.51
   8  -2  10    7.52    9.18
  -7   8  -9   12.45    9.58
  -7   8  -8   80.85   17.96
  -7   8  -7    5.75    6.47
  -7   8  -6   62.25   13.25
  -7   8  -5  215.15   24.99
  -7   8  -4  101.37   16.73
  -7   8  -3  113.18   16.86
  -7   8  -2  164.11   19.40
  -7   8  -1  235.46   22.79
   8  -1   0   23.23    3.97
  -7   8   0   15.83    6.71
   8  -1   0   23.42    3.93
   8  -1   1  498.76   21.86
  -7   8   1  544.01   32.43
  -1  -7   1  536.50   28.71
   8  -1   1  454.39   21.41
   8  -1   2  315.87   19.86
  -7   8   2  290.06   23.85
  -1  -7   2  325.26   22.31
   8  -1   3   18.96    5.78
  -1  -7   3   17.98    5.07
   8  -1   4  577.35   33.03
  -1  -7   4  674.09   35.04
   8  -1   5   85.87   13.78
  -1  -7   5  104.81   14.61
  -1  -7   6   35.84    8.72
   8  -1   6   31.19   10.04
  -1  -7   7   33.34    9.63
   8  -1   7   26.97    9.56
   8  -1   8  113.56   19.83
  -1  -7   8  123.04   18.53
   8  -1   9  144.25   23.36
   8  -1  10   20.83   10.85
  -8   8  -9   -2.16    7.77
  -8   8  -8  167.78   25.78
  -8   8  -7    2.53    6.72
  -8   8  -6   34.35   10.39
  -8   8  -5  352.27   32.21
  -8   8  -4   39.54   10.53
  -8   8  -3  496.03   35.41
  -8   8  -2  132.53   18.00
  -8   8  -1  122.36   16.07
   0  -8   0  194.14   18.46
  -8   8   0  211.13   21.09
   8   0   0  161.34   10.07
  -8   8   1  355.34   26.58
   0  -8   1  368.84   26.37
   8   0   1  286.46   17.21
   0  -8   2   36.73    8.84
  -8   8   2   19.24    6.85
   8   0   2   27.00    6.43
   8   0   3   85.01   11.89
   0  -8   3  102.07   13.51
  -8   8   3  104.62   15.11
   8   0   4  522.36   31.54
   0  -8   4  518.92   33.03
   0  -8   5   81.62   13.79
   8   0   5   92.99   14.78
   8   0   6  327.70   29.21
   0  -8   6  367.22   30.38
   8   0   7   46.99   12.85
   0  -8   7   50.21   12.04
   0  -8   8    9.56    7.30
   8   0   8   14.19    8.64
   8   0   9   22.83   10.99
   0  -8   9    0.67    5.86
  -9   8  -9   19.85   11.09
  -9   8  -8   22.93   11.72
  -9   8  -7   83.68   17.22
  -9   8  -6   10.11    7.61
  -9   8  -5    8.46    5.58
  -9   8  -4   88.36   16.08
  -9   8  -3  352.66   30.89
  -9   8  -2   50.66   12.04
  -9   8  -1  169.59   19.50
   1  -9   0   61.67   11.69
  -9   8   0   65.24   12.04
   1  -9   1   93.61   14.31
  -9   8   1   96.75   14.77
   1  -9   2  349.04   27.10
  -9   8   2  375.49   28.04
   1  -9   3   28.37    7.48
  -9   8   3   33.80    8.47
  -9   8   4    8.94    4.76
   1  -9   4    0.22    3.99
   1  -9   5   52.32   11.52
   1  -9   6   -3.07    5.64
   1  -9   7   48.02   12.26
   1  -9   8   41.24   12.42
   1  -9   9   12.17    8.19
   1  -9  10   32.74   12.70
 -10   8  -8   -0.53    6.04
 -10   8  -7  119.61   21.90
 -10   8  -6   41.19   11.99
 -10   8  -5   28.21   10.59
 -10   8  -4  233.94   26.24
 -10   8  -3  238.59   25.23
 -10   8  -2   37.69   10.57
 -10   8  -1  199.79   21.72
   2 -10  -1  172.90   20.39
   2 -10   0    8.50    6.40
 -10   8   0   15.06    5.88
   2 -10   1   -1.01    4.25
 -10   8   1    2.92    4.42
 -10   8   2  238.51   22.83
   2 -10   2  241.90   24.35
   2 -10   3   20.78    7.36
 -10   8   3   54.59   11.10
   2 -10   4   68.64   13.27
 -10   8   4   78.03   12.94
 -10   8   5  143.15   18.24
   2 -10   5  131.14   20.20
   2 -10   6    6.60    5.88
   2 -10   7   84.93   17.32
   2 -10   8   77.27   17.15
   2 -10   9    1.20    5.42
   2 -10  10   24.24   12.31
 -11   8  -8   27.84   12.63
 -11   8  -7    2.73    5.39
 -11   8  -6    5.71    4.90
 -11   8  -5   88.39   17.09
 -11   8  -4    0.56    5.37
 -11   8  -3   67.15   14.49
 -11   8  -2  166.61   21.21
 -11   8  -1   36.64   10.26
   3 -11  -1   33.04    9.48
   3 -11   0   62.67   13.25
 -11   8   0   66.06   12.93
   3 -11   1   17.07    8.17
 -11   8   1   10.69    5.56
   3 -11   2   93.04   15.98
 -11   8   2   77.49   12.66
   3 -11   3   70.97   15.17
 -11   8   3   85.59   13.43
 -11   8   4  109.04   15.10
   3 -11   4   88.45   16.25
   3 -11   5   34.21   11.45
   3 -11   6   37.25   11.11
   3 -11   7   81.36   17.69
   3 -11   8    5.82    5.27
   3 -11   9   47.60   15.43
 -12   8  -7   18.99    9.95
 -12   8  -6   36.06   11.62
 -12   8  -5  114.00   20.08
 -12   8  -4   24.83   10.80
 -12   8  -3   17.56    7.92
 -12   8  -2   17.08    9.22
   4 -12  -2   23.96    8.92
 -12   8  -1   43.75   11.38
   4 -12  -1   21.83    8.52
 -12   8   0   60.41   12.03
   4 -12   0   77.19   16.07
   4 -12   1   41.83   13.01
 -12   8   1   29.39    8.75
   4 -12   2   -2.82    6.88
 -12   8   2   -1.64    3.58
   4 -12   3   70.74   15.59
   4 -12   4   38.56   11.46
   4 -12   5   26.03   10.74
   4 -12   6   12.69    9.15
   4 -12   7    9.71    6.62
   4 -12   8   30.10   11.55
 -13   8  -7   15.69   10.73
 -13   8  -6   15.82    9.06
 -13   8  -5   -4.30    6.65
 -13   8  -4   30.93   11.02
 -13   8  -3   46.86   12.57
   5 -13  -3   39.22   11.97
 -13   8  -2   26.17    8.37
   5 -13  -2   32.21   11.81
 -13   8  -1   72.85   13.90
   5 -13  -1   92.68   18.15
   5 -13   0  170.79   24.99
 -13   8   0  145.48   18.37
   5 -13   1   20.96    9.60
   5 -13   2   48.95   12.86
   5 -13   3   61.05   14.51
   5 -13   4   12.97    8.18
   5 -13   5  -11.34    7.19
   5 -13   6   22.59   10.35
   5 -13   7    2.86    6.41
 -14   8  -6    7.47    7.48
 -14   8  -5   35.23   12.49
   6 -14  -4   42.18   13.56
 -14   8  -4   26.20   10.01
 -14   8  -3   10.88    7.61
   6 -14  -3   19.95    8.27
   6 -14  -2   54.09   15.44
   6 -14  -1   29.78   12.23
   6 -14   0   41.25   14.29
   6 -14   1   75.37   18.02
   6 -14   2   30.45   12.12
   6 -14   3    4.06    6.81
   6 -14   4   11.85    8.97
   6 -14   5   13.18    9.78
   7 -15  -3   19.99    9.58
   7 -15  -2   48.44   14.90
   7 -15  -1   34.52   13.51
   7 -15   0   15.67   10.37
   7 -15   1  -12.72   11.78
   7 -15   2   -9.73    9.64
   7 -15   3   10.58    8.55
   9 -15  -3    9.02    8.14
   9 -15  -2   34.49   14.20
   9 -15  -1   58.20   15.23
   9 -15   0   18.37   11.30
   9 -15   1   26.50   12.50
   9 -15   2   20.16    8.79
   9 -15   3   -7.75   10.67
   9 -14  -5   10.41    7.23
   9 -14  -4   88.93   18.66
   9 -14  -3   54.77   15.30
   9 -14  -2    5.76    7.39
   9 -14  -1   49.74   15.10
   9 -14   0   10.77   10.14
   9 -14   1   18.30    7.87
   9 -14   2   -1.72    5.87
   9 -14   3   -9.01    9.10
   9 -14   4   64.11   18.83
   9 -14   5   23.09   13.23
 -13   4  -7   31.96   11.19
 -13   4  -6   12.24    6.15
   9 -13  -5   36.38   13.33
 -13   4  -5   34.83   10.32
   9 -13  -4   48.71   14.02
   9 -13  -3   13.31    7.12
   9 -13  -2   86.15   18.83
   9 -13  -1  112.79   20.18
   9 -13   0    3.68    5.46
   4   9   0    2.11    4.32
   9 -13   1   28.72   10.74
   9 -13   2  156.36   24.14
   9 -13   3   31.06   11.42
   9 -13   4   27.31   12.30
   9 -13   5   38.71   13.58
   9 -13   6   20.07   11.50
 -12   3  -8   22.35   10.98
 -12   3  -7   65.31   15.99
 -12   3  -6   -0.37    4.30
   9 -12  -5   32.95   11.16
 -12   3  -5   27.26    9.38
   9 -12  -4   34.96   11.72
 -12   3  -4   36.71   10.02
   9 -12  -3   49.59   13.05
   9 -12  -2    8.99    7.29
   3   9  -2    8.71    5.88
   9 -12  -1  122.53   20.66
   3   9  -1   84.58   13.79
   9 -12   0   -0.35    5.80
   3   9   0   -0.03    3.55
   9 -12   1   11.04    7.36
   9 -12   2   96.48   18.28
   9 -12   3    4.86    8.74
   9 -12   4   24.77   11.83
   9 -12   5    7.92    8.41
   9 -12   6  -13.17   11.00
   9 -12   7    5.22    5.40
 -11   2  -8   18.28    9.64
 -11   2  -7   23.84    9.93
 -11   2  -6   15.90    7.55
 -11   2  -5   43.63   10.87
   9 -11  -4   42.81   11.87
 -11   2  -4   51.54   11.17
   2   9  -4   48.86   11.41
   9 -11  -3   20.68    8.47
 -11   2  -3   39.59    8.69
   2   9  -3   28.91    8.25
   9 -11  -2  157.58   22.08
   2   9  -2  128.33   17.00
 -11   2  -2  154.36   15.15
   2   9  -1  140.96   17.67
   9 -11  -1  171.86   22.07
   9 -11   0   22.55    9.82
   2   9   0   20.61    7.91
   9 -11   1   59.30   13.56
   9 -11   2   27.44    9.41
   9 -11   3   67.02   16.57
   9 -11   4  173.55   25.21
   9 -11   5   59.23   14.94
   9 -11   6    5.45    6.47
   9 -11   7  106.84   22.41
 -10   1  -9    9.17    7.96
 -10   1  -8  157.62   23.86
 -10   1  -7   30.33   11.50
   1   9  -6   -1.84    4.75
 -10   1  -6    7.15    5.75
   1   9  -5   63.02   12.87
 -10   1  -5   63.88   12.64
   9 -10  -4   74.13   14.06
 -10   1  -4  101.81   14.82
   1   9  -4   74.53   13.50
   9 -10  -3   16.88    7.95
 -10   1  -3   21.34    6.28
   1   9  -3   13.39    5.84
   9 -10  -2   14.82    6.73
 -10   1  -2   30.02    6.87
   1   9  -2   19.90    7.47
   9 -10  -1   91.34   15.99
   1   9  -1   95.44   14.35
   9 -10   0   13.84    7.65
   1   9   0   20.30    7.71
   9 -10   1   34.76   10.63
   9 -10   2   88.86   15.85
   9 -10   3   29.35   11.37
   9 -10   4   73.42   16.04
   9 -10   5   39.39   12.72
   9 -10   6   19.38   10.17
   9 -10   7   25.93   11.59
   9 -10   8   70.11   18.19
   0   9  -8  144.23   21.80
  -9   0  -8  161.03   23.70
   0   9  -7    8.38    6.55
  -9   0  -7   42.70   12.41
   0   9  -6   17.59    7.72
  -9   0  -6   26.13    9.87
  -9   0  -5   17.71    7.60
   0   9  -5   18.92    7.73
   9  -9  -4   86.18   14.68
  -9   0  -4  107.03   15.14
   0   9  -4   75.95   14.22
   9  -9  -3   52.47   11.66
  -9   0  -3   50.34    9.48
   0   9  -3   58.37   11.46
   9  -9  -2   21.86    7.38
   0   9  -2   23.04    7.97
   9  -9  -1  356.88   28.56
   0   9  -1  383.56   28.10
   0   9   0  161.00   19.04
   9  -9   0  151.95   18.74
   9  -9   1  330.49   27.91
   9  -9   2   75.79   14.71
   9  -9   3  156.09   21.11
   9  -9   4   48.11   12.91
   9  -9   5  239.62   27.83
   9  -9   6   24.41   10.18
   9  -9   7   16.27    9.72
   9  -9   8  134.85   24.50
  -1   9  -9   34.11   11.55
  -1   9  -8   36.44   11.62
  -1   9  -7   55.24   12.84
  -1   9  -6   -4.49    4.99
  -1   9  -5   37.30   10.43
   9  -8  -4    2.42    3.98
  -1   9  -4    4.13    3.95
   9  -8  -3   30.30    7.90
  -1   9  -3   36.30    9.63
  -1   9  -2  246.86   23.38
   9  -8  -2  300.05   24.45
   9  -8  -1   96.58   14.38
  -1   9  -1  106.96   15.68
   9  -8   0   70.07   12.47
  -1   9   0   69.91   12.77
   9  -8   1  139.12   17.61
   9  -8   2   38.86   11.65
   9  -8   3  299.73   28.31
   9  -8   4   75.05   14.75
   9  -8   5   -5.20    7.29
   9  -8   6   22.64   11.44
   9  -8   7   79.93   18.12
   9  -8   8   33.28   13.07
   9  -8   9   12.41    7.21
  -2   9 -10   24.22   11.53
  -2   9  -9   22.88    9.88
  -2   9  -8   56.14   14.68
  -2   9  -7    3.97    4.50
  -2   9  -6   10.98    7.18
  -2   9  -5  635.95   41.19
   9  -7  -4    3.81    3.18
  -2   9  -4    8.17    5.04
   9  -7  -3   32.32    7.78
  -2   9  -3   30.31    8.10
  -2   9  -2 1053.71   48.09
   9  -7  -2 1008.69   41.56
   9  -7  -1  132.03   15.45
  -2   9  -1  120.92   16.48
   9  -7   0   25.30    6.75
  -7  -2   0   20.41    4.23
  -2   9   0   15.36    6.58
  -7  -2   1  229.87    8.37
   9  -7   1  226.59   21.58
  -7  -2   1  191.93    8.37
   9  -7   2   39.98    9.79
   9  -7   3   93.22   15.05
   9  -7   4  194.16   22.66
   9  -7   5  187.99   23.72
   9  -7   6   34.49   11.43
   9  -7   7  100.02   19.28
   9  -7   8   49.85   15.24
   9  -7   9   15.30    9.70
  -3   9 -10   31.48   11.58
  -3   9  -9   62.75   16.37
  -3   9  -8   44.87   13.61
  -3   9  -7  275.51   29.69
  -3   9  -6   38.45   11.19
  -3   9  -5   76.60   15.08
   9  -6  -4  102.73   12.51
  -3   9  -4  105.92   16.68
   9  -6  -3   15.68    5.23
  -3   9  -3   -0.57    4.74
   9  -6  -2  119.81   13.21
  -3   9  -2  135.63   17.61
   9  -6  -1   66.60    9.88
  -3   9  -1   65.31   11.94
  -3   9   0  123.50   16.50
   9  -6   0  107.28   13.26
  -6  -3   0   99.31    9.79
  -6  -3   1   24.88    3.81
  -3   9   1   20.55    7.96
  -6  -3   1   19.07    3.58
   9  -6   1   19.90    6.60
  -6  -3   2  213.72    9.11
  -6  -3   2  211.07    8.86
   9  -6   2  189.53   19.68
   9  -6   3  259.94   24.09
   9  -6   4  213.95   22.98
   9  -6   5  131.16   19.58
   9  -6   6  201.97   25.26
   9  -6   7  133.39   22.16
   9  -6   8  103.85   20.74
   9  -6   9   39.89   14.77
  -4   9 -10   23.83   11.39
  -4   9  -9   94.52   19.63
  -4   9  -8   58.60   15.00
  -4   9  -7   78.49   16.51
  -4   9  -6  186.33   24.25
  -4   9  -5   41.97   11.28
  -4   9  -4  234.14   24.95
   9  -5  -4  191.45   15.26
   9  -5  -3   91.85   10.29
  -4   9  -3  100.36   15.52
  -4   9  -2  496.15   34.02
   9  -5  -2  457.00   23.00
   9  -5  -1   42.71    7.44
  -4   9  -1   47.80   10.42
  -4   9   0   53.57   11.90
   9  -5   0   31.63    6.12
  -4   9   1  613.77   36.24
  -5  -4   1  596.25   21.96
   9  -5   1  561.19   29.64
  -5  -4   2  391.06   16.87
   9  -5   2  376.94   25.87
  -5  -4   3  595.01   20.91
   9  -5   3  623.94   36.35
   9  -5   4  104.88   15.67
  -5  -4   4  129.00   10.18
   9  -5   5  229.59   25.22
   9  -5   6  216.95   26.13
   9  -5   7  108.66   19.63
   9  -5   8   46.17   13.83
   9  -5   9   34.16   10.22
  -5   9 -10   17.64   10.18
  -5   9  -9   14.65   10.22
  -5   9  -8   10.08    7.40
  -5   9  -7   24.25   10.35
  -5   9  -6   21.24    8.77
  -5   9  -5   12.32    6.04
   9  -4  -4   36.80    5.93
  -5   9  -4   56.46   12.80
   9  -4  -3   38.37    5.86
  -5   9  -3   46.52   12.51
  -5   9  -2  540.91   35.49
   9  -4  -2  429.34   19.33
   9  -4  -1   49.33    7.02
  -5   9  -1   33.74    9.30
   9  -4   0   24.14    5.59
  -5   9   0   32.93    8.26
  -5   9   1  449.60   31.52
  -4  -5   1  456.85   21.84
   9  -4   1  492.69   26.29
  -4  -5   2  114.20   10.89
   9  -4   2  124.58   14.50
  -4  -5   3   37.52    6.77
   9  -4   3   42.38    9.33
  -4  -5   4  461.60   23.30
   9  -4   4  488.45   32.91
   9  -4   5   63.11   13.42
  -4  -5   5   56.14    8.72
   9  -4   6   44.63   10.92
   9  -4   7  116.87   19.85
   9  -4   8   -7.33    8.14
   9  -4   9   32.08   12.49
  -6   9  -9   88.00   19.44
  -6   9  -8   63.54   16.45
  -6   9  -7   15.80    6.97
  -6   9  -6  294.67   30.72
  -6   9  -5    1.11    6.29
  -6   9  -4  231.48   25.76
  -6   9  -3  558.20   38.09
   9  -3  -3  518.78   13.67
   9  -3  -2  115.08    7.60
  -6   9  -2  123.24   17.54
  -6   9  -1  345.41   28.16
   9  -3  -1  342.28   15.76
   9  -3   0   78.80    8.50
  -6   9   0   94.92   15.37
   9  -3   0   97.56    9.77
  -6   9   1  333.23   26.74
  -3  -6   1  339.76   20.89
   9  -3   1  325.18   20.46
  -3  -6   2  229.48   17.23
  -6   9   2  200.73   21.52
   9  -3   2  195.84   17.45
   9  -3   3   68.56   11.74
  -3  -6   3   67.19    9.05
   9  -3   4  103.00   15.00
  -3  -6   4   90.26   11.99
  -3  -6   5  341.62   23.67
   9  -3   5  283.97   26.46
  -3  -6   6   16.11    6.11
   9  -3   6   -5.88    7.57
   9  -3   7   74.10   15.45
   9  -3   8   30.90   10.10
   9  -3   9    1.27    6.69
  -7   9  -9   36.04   13.24
  -7   9  -8   -3.52    7.31
  -7   9  -7   43.32   12.49
  -7   9  -6    5.49    5.91
  -7   9  -5   42.56   11.99
  -7   9  -4  192.77   23.82
  -7   9  -3  145.30   20.89
  -7   9  -2   32.78    9.68
   9  -2  -1  105.30    6.43
  -7   9  -1  115.57   17.77
   9  -2   0  163.86   11.18
  -7   9   0  203.57   21.53
   9  -2   0  184.97   12.01
  -7   9   1  150.73   18.80
  -2  -7   1  184.31   16.94
   9  -2   1  173.91   13.79
  -7   9   2  350.17   27.81
  -2  -7   2  408.69   25.18
   9  -2   2  398.14   23.44
  -2  -7   3  197.05   17.59
   9  -2   3  172.41   17.43
   9  -2   4  194.73   20.32
  -2  -7   4  230.49   20.40
  -2  -7   5   42.16    9.33
   9  -2   5   34.20    8.95
   9  -2   6  222.18   24.51
  -2  -7   6  245.77   22.77
   9  -2   7   58.11   14.03
  -2  -7   7   61.11   12.54
   9  -2   8   53.08   14.22
   9  -2   9  122.22   22.21
  -8   9  -9    2.44    5.98
  -8   9  -8  103.75   20.68
  -8   9  -7   22.00    9.92
  -8   9  -6   -6.06    8.07
  -8   9  -5  184.66   24.42
  -8   9  -4   13.02    7.06
  -8   9  -3   51.14   12.12
  -8   9  -2   46.86   11.40
  -8   9  -1   13.40    6.19
  -1  -8   0   11.21    4.06
  -8   9   0    7.54    5.65
   9  -1   1  314.66   17.77
  -8   9   1  359.29   28.73
  -1  -8   1  335.89   24.49
  -1  -8   2   63.48   10.95
  -8   9   2   44.80   10.43
   9  -1   2   54.76    9.01
   9  -1   3  126.29   14.38
  -8   9   3  127.14   18.30
  -1  -8   3  143.24   16.41
   9  -1   4  328.95   25.80
  -1  -8   4  344.55   26.96
  -1  -8   5   59.49   11.92
   9  -1   5   59.57   11.84
   9  -1   6   50.98   12.63
  -1  -8   6   44.21   10.79
   9  -1   7  135.94   20.62
  -1  -8   7  135.09   18.89
   9  -1   8   21.80    9.32
  -1  -8   8   20.12    8.82
   9  -1   9   29.65   10.98
  -9   9  -8  117.80   21.88
  -9   9  -7   25.54   11.36
  -9   9  -6   21.81   10.18
  -9   9  -5  194.62   25.04
  -9   9  -4   56.23   14.05
  -9   9  -3  167.81   22.03
  -9   9  -2   67.22   14.28
  -9   9  -1  351.79   30.15
   0  -9   0  160.23   18.45
  -9   9   0  162.86   19.89
  -9   9   1  323.42   27.99
   0  -9   1  369.59   27.78
   0  -9   2   37.76    9.99
  -9   9   2   23.04    8.63
   0  -9   3   41.83    9.65
  -9   9   3   32.06    9.17
   9   0   4  146.80   17.43
  -9   9   4  128.83   18.11
   0  -9   4  121.47   17.20
   9   0   5   15.93    7.52
   0  -9   5   14.58    7.01
   9   0   6   24.90    9.46
   0  -9   6   13.81    6.98
   0  -9   7    8.50    5.08
   9   0   7   22.15    9.40
   0  -9   8  160.66   22.72
   9   0   8  143.94   22.79
 -10   9  -8   -8.56    8.94
 -10   9  -7    6.01    5.48
 -10   9  -6   67.24   16.50
 -10   9  -5   24.23    9.52
 -10   9  -4   -4.89    8.62
 -10   9  -3  186.44   23.52
 -10   9  -2   53.97   13.19
 -10   9  -1   26.35    8.66
   1 -10   0  219.04   22.69
 -10   9   0  234.44   24.23
   1 -10   1   69.51   13.22
 -10   9   1   69.07   13.75
 -10   9   2  146.36   18.60
   1 -10   2  133.49   18.19
   1 -10   3  164.54   20.28
 -10   9   3  162.97   19.73
   1 -10   4   47.07   10.92
 -10   9   4   57.87   12.55
 -10   9   5   52.14   11.34
   1 -10   5   36.93   11.43
   1 -10   6   71.67   14.87
   1 -10   7    6.40    5.18
   1 -10   8   35.84   11.91
   1 -10   9    2.94    6.42
 -11   9  -8   13.95    8.18
 -11   9  -7   25.17   11.61
 -11   9  -6    9.34    6.48
 -11   9  -5  101.62   19.54
 -11   9  -4   77.23   15.38
 -11   9  -3    2.47    6.16
 -11   9  -2  151.52   21.35
   2 -11  -1  260.43   26.61
 -11   9  -1  279.90   27.79
   2 -11   0   18.35    9.00
 -11   9   0   -0.37    4.20
   2 -11   1  123.79   18.90
 -11   9   1  109.36   16.22
   2 -11   2   18.88    7.93
 -11   9   2   20.35    7.49
 -11   9   3  174.93   20.26
   2 -11   3  193.78   23.47
 -11   9   4  150.07   18.72
   2 -11   4   96.73   17.04
 -11   9   5    6.21    4.37
   2 -11   5    2.43    5.65
   2 -11   6   28.19   10.87
   2 -11   7   11.94    7.78
   2 -11   8   -5.03    8.41
   2 -11   9   24.65   11.08
 -12   9  -7   -2.61    5.83
 -12   9  -6    7.41    7.03
 -12   9  -5   81.67   18.01
 -12   9  -4  112.36   19.59
 -12   9  -3    4.71    6.44
 -12   9  -2  100.06   17.36
   3 -12  -2  115.33   19.21
   3 -12  -1  148.11   20.87
 -12   9  -1  133.21   19.74
   3 -12   0   77.89   15.83
 -12   9   0   88.26   15.30
   3 -12   1  198.44   24.71
 -12   9   1  181.59   21.53
   3 -12   2   45.47   12.12
 -12   9   2   31.29    8.93
   3 -12   3   -2.96    8.35
 -12   9   3    2.30    4.58
   3 -12   4   75.52   15.55
   3 -12   5    9.68    7.91
   3 -12   6   -2.93    8.00
   3 -12   7   48.42   14.44
   3 -12   8   -9.71    7.83
 -13   9  -7    8.10    8.42
 -13   9  -6   31.95   12.70
 -13   9  -5   30.81   11.78
 -13   9  -4   -1.91    6.02
 -13   9  -3   36.00   11.08
 -13   9  -2   11.85    7.86
   4 -13  -2   11.04    6.93
 -13   9  -1   11.03    5.66
   4 -13  -1   10.91    8.70
 -13   9   0   16.58    7.43
   4 -13   0   14.04    9.15
   4 -13   1   46.04   13.29
 -13   9   1   33.72    9.30
   4 -13   2   47.54   14.07
   4 -13   3   51.03   12.87
   4 -13   4   53.18   13.76
   4 -13   5    3.47    7.91
   4 -13   6   19.53    8.67
   4 -13   7   -3.32    6.42
 -14   9  -6   17.04   10.18
 -14   9  -5   34.02   12.47
 -14   9  -4   25.36   10.56
 -14   9  -3   26.02   10.25
   5 -14  -3   31.70   12.06
 -14   9  -2   70.41   15.01
   5 -14  -2   55.76   15.11
   5 -14  -1   86.29   18.01
   5 -14   0   32.10   11.59
   5 -14   1   62.98   16.46
   5 -14   2   50.80   14.33
   5 -14   3   22.11    8.79
   5 -14   4   -7.96    7.29
   5 -14   5   -6.86    8.42
 -15   9  -5    4.19    6.73
   6 -15  -3   24.23   12.22
   6 -15  -2   24.74   11.55
   6 -15  -1   34.78   13.35
   6 -15   0   32.70   12.71
   6 -15   1   29.21   12.58
   6 -15   2    0.09    7.07
   6 -15   3  -15.33   11.50
  10 -15  -3   15.65    9.88
  10 -15  -2   13.38    9.91
  10 -15  -1    5.82    7.63
  10 -15   0   16.25   10.27
  10 -15   1   39.67   13.31
  10 -15   2   -1.66    6.89
  10 -14  -5    0.80    6.58
  10 -14  -4    1.02    6.00
  10 -14  -3   46.74   14.51
  10 -14  -2   59.26   15.93
  10 -14  -1   18.35    9.12
  10 -14   0   41.73   13.86
  10 -14   1   57.34   15.66
  10 -14   2   18.91    8.62
  10 -14   3   22.70   12.40
  10 -14   4   34.72   13.84
  10 -13  -6   30.20   11.84
  10 -13  -5   46.90   14.20
  10 -13  -4    4.92    6.10
  10 -13  -3   34.72   11.88
  10 -13  -2   77.10   17.48
  10 -13  -1   19.57    9.33
   3  10  -1   20.33    8.13
  10 -13   0   29.14   10.84
   3  10   0   23.89    8.75
  10 -13   1   79.73   17.58
   3  10   1   67.04   13.77
  10 -13   2   40.74   13.34
  10 -13   3  163.61   25.88
  10 -13   4   23.21   11.17
  10 -13   5    6.54    7.34
 -12   2  -8    8.08    8.46
 -12   2  -7   -0.82    4.43
  10 -12  -6   54.15   13.82
 -12   2  -6   79.14   15.86
  10 -12  -5   48.30   13.29
 -12   2  -5   39.78   11.20
  10 -12  -4    1.59    4.80
  10 -12  -3   35.84   11.65
   2  10  -3   41.33   10.27
  10 -12  -2  126.60   20.71
   2  10  -2  120.69   17.98
  10 -12  -1   18.51    9.70
   2  10  -1   21.78    8.14
  10 -12   0    8.39    6.51
   2  10   0    8.92    6.71
  10 -12   1   44.48   12.28
  10 -12   2   36.37   11.09
  10 -12   3  142.77   23.77
  10 -12   4  195.67   27.55
  10 -12   5   37.73   12.53
  10 -12   6   20.73   10.17
 -11   1  -8   45.25   14.65
 -11   1  -7   12.45    7.27
 -11   1  -6   44.10   11.65
  10 -11  -5   59.02   13.78
 -11   1  -5   64.77   13.11
   1  10  -5   71.03   14.39
  10 -11  -4    6.57    5.68
 -11   1  -4   26.76    8.69
   1  10  -4   18.25    8.39
  10 -11  -3   81.40   15.82
   1  10  -3   90.13   15.60
  10 -11  -2   91.83   17.14
   1  10  -2   91.81   15.24
  10 -11  -1   16.63    9.90
   1  10  -1   10.24    5.96
  10 -11   0   12.69    7.59
   1  10   0   22.37    7.35
  10 -11   1   31.66   11.06
  10 -11   2   65.21   15.31
  10 -11   3   33.90   12.13
  10 -11   4  117.64   20.06
  10 -11   5   -5.69    8.03
  10 -11   6    1.52    6.91
  10 -11   7   12.60   10.90
   0  10  -7   -1.51    5.78
   0  10  -6   81.73   16.02
  10 -10  -5    7.22    4.86
   0  10  -5   24.69    9.77
  10 -10  -4   21.15    7.94
   0  10  -4   17.78    6.65
  10 -10  -3  332.86   29.48
   0  10  -3  362.96   30.27
  10 -10  -2   36.57   10.54
   0  10  -2   43.52   12.06
  10 -10  -1   46.24   11.43
   0  10  -1   50.86   11.33
   0  10   0  132.64   17.67
  10 -10   0  122.38   17.97
  10 -10   1  258.98   26.70
  10 -10   2   48.49   13.69
  10 -10   3  101.40   18.20
  10 -10   4   24.52   10.56
  10 -10   5  137.03   22.05
  10 -10   6   98.81   19.68
  10 -10   7   -5.45    6.78
  10 -10   8  -15.33   11.22
  -1  10  -8   29.52   11.28
  -1  10  -7   15.81    8.59
  -1  10  -6   92.96   16.77
  10  -9  -5   25.71    8.17
  -1  10  -5   29.65    9.57
  10  -9  -4   57.03   12.37
  -1  10  -4   56.63   11.85
  10  -9  -3  157.92   19.38
  -1  10  -3  173.99   20.83
  -1  10  -2  121.89   17.94
  10  -9  -2  118.24   17.00
  10  -9  -1   57.16   12.36
  -1  10  -1   64.05   12.94
  -1  10   0  178.42   21.07
  10  -9   0  165.67   20.10
  10  -9   1   24.79    8.79
  10  -9   2   34.61   10.28
  10  -9   3  162.73   22.06
  10  -9   4    0.69    6.34
  10  -9   5   16.00    5.38
  10  -9   6  101.93   19.21
  10  -9   7   33.49   11.56
  10  -9   8    6.23    9.01
  -2  10 -10   18.18   10.55
  -2  10  -9   -2.84    5.72
  -2  10  -8   50.83   14.19
  -2  10  -7   74.76   16.23
  -2  10  -6    3.57    7.20
  10  -8  -5  135.37   17.13
  -2  10  -5  131.21   20.52
  10  -8  -4   70.51   12.26
  -2  10  -4   36.73   10.03
  10  -8  -3   59.14   11.94
  -2  10  -3   38.29   10.66
  -2  10  -2  202.29   22.92
  10  -8  -2  198.34   20.19
  10  -8  -1    3.38    4.36
  -2  10  -1    0.50    4.79
  10  -8   0   11.26    5.32
  -2  10   0    7.70    6.12
  -2  10   1  191.01   22.25
  10  -8   1  198.01   21.52
  10  -8   2   23.01    8.77
  10  -8   3  224.39   25.18
  10  -8   4  245.66   26.73
  10  -8   5   34.35   10.74
  10  -8   6   27.36   10.55
  10  -8   7  125.57   21.24
  10  -8   8   24.24   10.46
  -3  10 -10    5.67    6.76
  -3  10  -9   19.79   10.23
  -3  10  -8    2.89    4.63
  -3  10  -7   24.45    9.74
  -3  10  -6    1.64    6.35
  10  -7  -5  202.55   18.94
  -3  10  -5  198.29   24.65
  10  -7  -4   25.35    7.10
  -3  10  -4   28.79   10.29
  10  -7  -3   40.08    9.24
  -3  10  -3   30.22    8.95
  -3  10  -2  375.75   31.46
  10  -7  -2  311.82   23.14
  10  -7  -1  101.61   13.70
  -3  10  -1  111.54   16.42
  -3  10   0   38.25   10.53
  10  -7   0   42.49    9.24
  -7  -3   1   93.78    6.97
  -3  10   1   98.94   16.30
  10  -7   1   72.91   12.86
  10  -7   2  140.95   18.41
  10  -7   3  101.89   16.24
  10  -7   4   29.63    9.64
  10  -7   5   87.85   16.88
  10  -7   6   37.75   12.21
  10  -7   7   47.58   14.15
  10  -7   8   12.45    8.80
  10  -7   9   81.88   19.37
[truncated: 1,721,131 more chars]
